# Supplementary material for: N′-(4-Diethyl­amino-2-hy­droxy­benzyl­idene)-4-(dimethyl­amino)­benzo­hydrazide methanol monosolvate
Source: Acta Crystallogr Sect E Struct Rep Online. 2011 Jun 11;67(Pt 7):o1634. doi: 10.1107/S1600536811019957 (PMC3151952; doi:10.1107/S1600536811019957)
Supplement: Supplementary file 1 [file e-67-o1634-sup1.cif]

##############################################################################
#                                                                            #
# This CIF contains the data in a paper accepted for publication in          #
# Acta Crystallographica Section E. It conforms to the requirements of       #
# Notes for Authors for Acta Crystallographica Section E, and has been       #
# peer reviewed under the auspices of the IUCr Commission on Journals.       #
#                                                                            #
# Full details of the Crystallographic Information File format               #
# are given in the paper "The Crystallographic Information File (CIF):       #
# a New Standard Archive File for Crystallography" by S. R. Hall, F. H.      #
# Allen and I. D. Brown [Acta Cryst. (1991), A47, 655-685].                  #
#                                                                            #
# The current version of the core CIF dictionary is obtainable from          #
# ftp://ftp.iucr.org/pub/cif_core.dic.                                       #
#                                                                            #
# Software is freely available for graphical display of the structure(s)     #
# in this CIF. For information consult the CIF software page                 #
# http://www.iucr.org/resources/cif/software.                                #
#                                                                            #
# This file may be used for bona fide research purposes within the           #
# scientific community so long as proper attribution is given to the journal # 
# article from which it was obtained.                                        #
#                                                                            #
##############################################################################
data_global
_audit_creation_method     'form.cif (version 2.0)'
_journal_data_validation_number     ?
_journal_date_recd_electronic     2011-05-25
_journal_date_accepted     2011-05-25
_journal_name_full     'Acta Crystallographica, Section E'
_journal_year     2011
_journal_volume     67
_journal_issue      7
_journal_page_first     o1634
_journal_page_last     o1634
_journal_paper_category     QO
_journal_coeditor_code     SJ5154
_publ_contact_author_name     'Jun Lin'
_publ_contact_author_address
;
Jiangsu Centre of Extraction Separation Engineering Technology
College of Chemistry and Materials Science
Nanjing Normal University
Nanjing 210046
People's Republic of China
;
_publ_contact_author_email     douduo2011@163.com
_publ_section_title
;
<i>N</i>'-(4-Diethylamino-2-hydroxybenzylidene)-4-(dimethylamino)benzohydrazide
methanol monosolvate
;
loop_
    _publ_author_name
    _publ_author_address
    'Fu Su'
;
Jiangsu Centre of Extraction Separation Engineering Technology
College of Chemistry and Materials Science
Nanjing Normal University
Nanjing 210046
People's Republic of China
;
    'Zheng-Gui Gu'
;
Jiangsu Centre of Extraction Separation Engineering Technology
College of Chemistry and Materials Science
Nanjing Normal University
Nanjing 210046
People's Republic of China
;
    'Jun Lin'
;
Jiangsu Centre of Extraction Separation Engineering Technology
College of Chemistry and Materials Science
Nanjing Normal University
Nanjing 210046
People's Republic of China
;
data_I
_audit_creation_method     SHELXL-97
_chemical_name_systematic
;
<i>N</i>'-(4-Diethylamino-2-hydroxybenzylidene)-4-(dimethylamino)benzohydrazide
methanol monosolvate
;
_chemical_name_common     ?
_chemical_formula_moiety     'C20 H26 N4 O2, C H4 O'
_chemical_formula_sum     'C21 H30 N4 O3'
_chemical_formula_iupac     'C20 H26 N4 O2, C H4 O'
_chemical_formula_weight     386.49
_chemical_melting_point     ?
_symmetry_cell_setting     triclinic
_symmetry_space_group_name_H-M     'P -1'
_symmetry_space_group_name_Hall     '-P 1'
loop_
    _symmetry_equiv_pos_as_xyz
    'x, y, z'
    '-x, -y, -z'
_cell_length_a     6.786(3)
_cell_length_b     11.791(3)
_cell_length_c     14.252(2)
_cell_angle_alpha     111.511(3)
_cell_angle_beta     92.811(2)
_cell_angle_gamma     96.492(2)
_cell_volume     1049.1(6)
_cell_formula_units_Z     2
_cell_measurement_reflns_used     765
_cell_measurement_theta_min     2.6
_cell_measurement_theta_max     24.5
_cell_measurement_temperature     298(2)
_exptl_crystal_description     block
_exptl_crystal_colour     colorless
_exptl_crystal_size_max     0.27
_exptl_crystal_size_mid     0.23
_exptl_crystal_size_min     0.21
_exptl_crystal_density_diffrn     1.224
_exptl_crystal_density_meas     ?
_exptl_crystal_density_method     'not measured'
_exptl_crystal_F_000     416
_exptl_absorpt_coefficient_mu     0.083
_exptl_absorpt_correction_type     multi-scan
_exptl_absorpt_process_details     '(SADABS; Bruker, 2001)'
_exptl_absorpt_correction_T_min     0.9779
_exptl_absorpt_correction_T_max     0.9828
_exptl_special_details
;
;
_diffrn_ambient_temperature     298(2)
_diffrn_radiation_type     MoK\a
_diffrn_radiation_wavelength     0.71073
_diffrn_radiation_source     'fine-focus sealed tube'
_diffrn_radiation_monochromator     graphite
_diffrn_measurement_device_type     'Bruker SMART CCD area-detector'
_diffrn_measurement_method     \w
_diffrn_detector_area_resol_mean     ?
_diffrn_reflns_number     7543
_diffrn_reflns_av_R_equivalents     0.0447
_diffrn_reflns_av_sigmaI/netI     0.0967
_diffrn_reflns_theta_min     2.84
_diffrn_reflns_theta_max     27.00
_diffrn_reflns_theta_full     27.00
_diffrn_measured_fraction_theta_max     0.965
_diffrn_measured_fraction_theta_full     0.965
_diffrn_reflns_limit_h_min     -8
_diffrn_reflns_limit_h_max     8
_diffrn_reflns_limit_k_min     -15
_diffrn_reflns_limit_k_max     15
_diffrn_reflns_limit_l_min     -15
_diffrn_reflns_limit_l_max     18
_diffrn_standards_number     0
_diffrn_standards_interval_count     ?
_diffrn_standards_interval_time     ?
_diffrn_standards_decay_%     ?
_refine_special_details
;
 Refinement of F^2^ against ALL reflections.  The weighted R-factor wR and
 goodness of fit S are based on F^2^, conventional R-factors R are based
 on F, with F set to zero for negative F^2^. The threshold expression of
 F^2^ > 2sigma(F^2^) is used only for calculating R-factors(gt) etc. and is
 not relevant to the choice of reflections for refinement.  R-factors based
 on F^2^ are statistically about twice as large as those based on F, and R-
 factors based on ALL data will be even larger.
;
_reflns_number_total     4421
_reflns_number_gt     1809
_reflns_threshold_expression     I>2\s(I)
_refine_ls_structure_factor_coef     Fsqd
_refine_ls_matrix_type     full
_refine_ls_R_factor_all     0.1753
_refine_ls_R_factor_gt     0.0701
_refine_ls_wR_factor_gt     0.1410
_refine_ls_wR_factor_ref     0.1885
_refine_ls_goodness_of_fit_ref     0.996
_refine_ls_restrained_S_all     0.996
_refine_ls_number_reflns     4421
_refine_ls_number_parameters     263
_refine_ls_number_restraints     1
_refine_ls_hydrogen_treatment     mixed
_refine_ls_weighting_scheme     calc
_refine_ls_weighting_details
                 'calc w=1/[\s^2^(Fo^2^)+(0.0676P)^2^] where P=(Fo^2^+2Fc^2^)/3'
_atom_sites_solution_hydrogens     geom
_atom_sites_solution_primary     direct
_atom_sites_solution_secondary     difmap
_refine_ls_shift/su_max     ?
_refine_ls_shift/su_max_lt     0.001
_refine_ls_shift/su_mean     0.000
_refine_diff_density_max     0.300
_refine_diff_density_min     -0.206
_refine_ls_extinction_method     none
_refine_ls_extinction_coef     ?
loop_
    _atom_type_symbol
    _atom_type_description
    _atom_type_scat_dispersion_real
    _atom_type_scat_dispersion_imag
    _atom_type_scat_source
    'C' 'C' 0.0033 0.0016
                         'International Tables Vol C Tables 4.2.6.8 and 6.1.1.4'
    'H' 'H' 0.0000 0.0000
                         'International Tables Vol C Tables 4.2.6.8 and 6.1.1.4'
    'N' 'N' 0.0061 0.0033
                         'International Tables Vol C Tables 4.2.6.8 and 6.1.1.4'
    'O' 'O' 0.0106 0.0060
                         'International Tables Vol C Tables 4.2.6.8 and 6.1.1.4'
_computing_data_collection     'SMART (Bruker, 2007)'
_computing_cell_refinement     'SAINT (Bruker, 2007)'
_computing_data_reduction     'SAINT (Bruker, 2007)'
_computing_structure_solution     'SHELXTL (Sheldrick, 2008)'
_computing_structure_refinement     'SHELXTL (Sheldrick, 2008)'
_computing_molecular_graphics     'SHELXTL (Sheldrick, 2008)'
_computing_publication_material     'SHELXTL (Sheldrick, 2008)'
loop_
    _atom_site_type_symbol
    _atom_site_label
    _atom_site_fract_x
    _atom_site_fract_y
    _atom_site_fract_z
    _atom_site_U_iso_or_equiv
    _atom_site_adp_type
    _atom_site_calc_flag
    _atom_site_refinement_flags
    _atom_site_occupancy
    _atom_site_symmetry_multiplicity
    _atom_site_disorder_assembly
    _atom_site_disorder_group
    O O1 -0.1048(3) 0.5092(2) 0.2045(2) 0.0741(8) Uani d . 1 1 . .
    H H1 -0.0686 0.4564 0.2235 0.111 Uiso calc R 1 1 . .
    O O2 -0.0566(3) 0.2247(2) 0.3184(2) 0.0770(8) Uani d . 1 1 . .
    O O3 0.6751(4) 0.3787(2) 0.3427(2) 0.0907(9) Uani d . 1 1 . .
    H H3 0.7586 0.3321 0.3371 0.136 Uiso calc R 1 1 . .
    N N1 0.1680(4) 0.3808(2) 0.2520(2) 0.0549(7) Uani d . 1 1 . .
    N N2 0.2452(4) 0.2985(2) 0.2885(2) 0.0564(8) Uani d D 1 1 . .
    N N3 0.4202(4) -0.1790(2) 0.3829(2) 0.0632(8) Uani d . 1 1 . .
    N N4 0.1131(4) 0.7762(2) 0.0366(2) 0.0705(9) Uani d . 1 1 . .
    C C1 0.2398(4) 0.5230(2) 0.1692(2) 0.0488(8) Uani d . 1 1 . .
    C C2 0.0478(5) 0.5553(3) 0.1644(2) 0.0487(8) Uani d . 1 1 . .
    C C3 0.0066(4) 0.6387(3) 0.1211(2) 0.0535(9) Uani d . 1 1 . .
    H H3A -0.1218 0.6588 0.1194 0.064 Uiso calc R 1 1 . .
    C C4 0.1541(5) 0.6933(3) 0.0801(2) 0.0525(8) Uani d . 1 1 . .
    C C5 0.3450(5) 0.6589(3) 0.0828(3) 0.0649(10) Uani d . 1 1 . .
    H H5 0.4457 0.6922 0.0546 0.078 Uiso calc R 1 1 . .
    C C6 0.3848(5) 0.5769(3) 0.1263(3) 0.0594(9) Uani d . 1 1 . .
    H H6 0.5130 0.5564 0.1273 0.071 Uiso calc R 1 1 . .
    C C7 0.2927(5) 0.4383(3) 0.2145(2) 0.0523(8) Uani d . 1 1 . .
    H H7 0.4248 0.4246 0.2168 0.063 Uiso calc R 1 1 . .
    C C8 0.1245(5) 0.2195(3) 0.3155(2) 0.0522(8) Uani d . 1 1 . .
    C C9 0.2154(4) 0.1219(3) 0.3371(2) 0.0470(8) Uani d . 1 1 . .
    C C10 0.0978(5) 0.0474(3) 0.3749(3) 0.0573(9) Uani d . 1 1 . .
    H H10 -0.0301 0.0644 0.3897 0.069 Uiso calc R 1 1 . .
    C C11 0.1637(5) -0.0504(3) 0.3910(2) 0.0596(9) Uani d . 1 1 . .
    H H11 0.0806 -0.0973 0.4173 0.071 Uiso calc R 1 1 . .
    C C12 0.3538(5) -0.0806(3) 0.3687(2) 0.0505(8) Uani d . 1 1 . .
    C C13 0.4723(4) -0.0056(3) 0.3301(2) 0.0575(9) Uani d . 1 1 . .
    H H13 0.6001 -0.0224 0.3148 0.069 Uiso calc R 1 1 . .
    C C14 0.4036(5) 0.0927(3) 0.3145(2) 0.0553(9) Uani d . 1 1 . .
    H H14 0.4855 0.1402 0.2883 0.066 Uiso calc R 1 1 . .
    C C15 0.2976(6) -0.2536(3) 0.4256(3) 0.0780(11) Uani d . 1 1 . .
    H H15A 0.2808 -0.2051 0.4946 0.117 Uiso calc R 1 1 . .
    H H15B 0.3614 -0.3231 0.4233 0.117 Uiso calc R 1 1 . .
    H H15C 0.1696 -0.2821 0.3869 0.117 Uiso calc R 1 1 . .
    C C16 0.6191(5) -0.2071(3) 0.3638(3) 0.0789(12) Uani d . 1 1 . .
    H H16A 0.6412 -0.2160 0.2956 0.118 Uiso calc R 1 1 . .
    H H16B 0.6347 -0.2824 0.3728 0.118 Uiso calc R 1 1 . .
    H H16C 0.7139 -0.1414 0.4103 0.118 Uiso calc R 1 1 . .
    C C17 0.2791(6) 0.8609(3) 0.0203(3) 0.0792(12) Uani d . 1 1 . .
    H H17A 0.2346 0.9396 0.0307 0.095 Uiso calc R 1 1 . .
    H H17B 0.3917 0.8751 0.0698 0.095 Uiso calc R 1 1 . .
    C C18 0.3427(6) 0.8094(4) -0.0821(3) 0.1027(14) Uani d . 1 1 . .
    H H18A 0.3853 0.7310 -0.0929 0.154 Uiso calc R 1 1 . .
    H H18B 0.4511 0.8645 -0.0893 0.154 Uiso calc R 1 1 . .
    H H18C 0.2332 0.7989 -0.1312 0.154 Uiso calc R 1 1 . .
    C C19 -0.0856(5) 0.8062(3) 0.0254(3) 0.0603(9) Uani d . 1 1 . .
    H H19A -0.1818 0.7332 0.0115 0.072 Uiso calc R 1 1 . .
    H H19B -0.0975 0.8310 -0.0322 0.072 Uiso calc R 1 1 . .
    C C20 -0.1341(6) 0.9075(3) 0.1181(3) 0.0841(12) Uani d . 1 1 . .
    H H20A -0.1327 0.8810 0.1742 0.126 Uiso calc R 1 1 . .
    H H20B -0.2638 0.9272 0.1057 0.126 Uiso calc R 1 1 . .
    H H20C -0.0366 0.9791 0.1336 0.126 Uiso calc R 1 1 . .
    C C21 0.7364(6) 0.4885(4) 0.4255(3) 0.0977(14) Uani d . 1 1 . .
    H H21A 0.8506 0.5328 0.4108 0.146 Uiso calc R 1 1 . .
    H H21B 0.7706 0.4704 0.4841 0.146 Uiso calc R 1 1 . .
    H H21C 0.6301 0.5378 0.4384 0.146 Uiso calc R 1 1 . .
    H H2 0.3791(16) 0.309(3) 0.290(3) 0.080 Uiso d D 1 1 . .
loop_
    _atom_site_aniso_label
    _atom_site_aniso_U_11
    _atom_site_aniso_U_22
    _atom_site_aniso_U_33
    _atom_site_aniso_U_12
    _atom_site_aniso_U_13
    _atom_site_aniso_U_23
    O1 0.0555(14) 0.0899(18) 0.111(2) 0.0186(12) 0.0232(14) 0.0730(17)
    O2 0.0539(15) 0.0793(16) 0.118(2) 0.0240(13) 0.0139(14) 0.0555(15)
    O3 0.0596(17) 0.0795(18) 0.137(3) 0.0214(13) -0.0033(17) 0.0440(18)
    N1 0.0575(18) 0.0537(15) 0.062(2) 0.0165(13) -0.0006(15) 0.0301(15)
    N2 0.0473(16) 0.0592(16) 0.078(2) 0.0149(14) 0.0037(16) 0.0420(16)
    N3 0.071(2) 0.0561(16) 0.077(2) 0.0165(15) 0.0121(16) 0.0391(16)
    N4 0.0546(18) 0.0831(19) 0.108(3) 0.0214(15) 0.0239(17) 0.070(2)
    C1 0.0493(19) 0.0476(17) 0.055(2) 0.0121(15) 0.0030(16) 0.0239(16)
    C2 0.048(2) 0.0527(18) 0.051(2) 0.0079(15) 0.0085(16) 0.0261(17)
    C3 0.0428(19) 0.0593(19) 0.071(3) 0.0145(16) 0.0099(17) 0.0364(18)
    C4 0.050(2) 0.0564(18) 0.062(2) 0.0109(16) 0.0111(17) 0.0329(18)
    C5 0.049(2) 0.078(2) 0.091(3) 0.0170(18) 0.0227(19) 0.054(2)
    C6 0.047(2) 0.064(2) 0.078(3) 0.0168(16) 0.0093(18) 0.036(2)
    C7 0.051(2) 0.0497(18) 0.058(2) 0.0168(16) 0.0002(17) 0.0206(17)
    C8 0.046(2) 0.0579(19) 0.058(2) 0.0172(16) 0.0043(17) 0.0248(17)
    C9 0.0447(19) 0.0527(18) 0.049(2) 0.0133(15) 0.0031(16) 0.0233(16)
    C10 0.0446(19) 0.071(2) 0.070(3) 0.0175(16) 0.0158(17) 0.038(2)
    C11 0.057(2) 0.066(2) 0.069(3) 0.0114(18) 0.0119(19) 0.0401(19)
    C12 0.058(2) 0.0480(17) 0.050(2) 0.0094(16) -0.0002(17) 0.0233(16)
    C13 0.0447(19) 0.061(2) 0.075(3) 0.0165(16) 0.0112(18) 0.0314(19)
    C14 0.050(2) 0.0555(18) 0.072(3) 0.0133(16) 0.0117(18) 0.0353(18)
    C15 0.108(3) 0.061(2) 0.079(3) 0.020(2) 0.015(2) 0.040(2)
    C16 0.071(3) 0.069(2) 0.109(3) 0.0221(19) 0.004(2) 0.043(2)
    C17 0.079(3) 0.083(2) 0.094(4) 0.025(2) 0.017(2) 0.050(2)
    C18 0.113(4) 0.129(4) 0.092(4) 0.038(3) 0.036(3) 0.062(3)
    C19 0.058(2) 0.066(2) 0.069(3) 0.0134(17) 0.0033(19) 0.038(2)
    C20 0.085(3) 0.080(3) 0.089(3) 0.023(2) 0.011(2) 0.030(2)
    C21 0.101(3) 0.090(3) 0.114(4) 0.029(3) 0.024(3) 0.046(3)
_geom_special_details
;
 All esds (except the esd in the dihedral angle between two l.s. planes)
 are estimated using the full covariance matrix.  The cell esds are taken
 into account individually in the estimation of esds in distances, angles
 and torsion angles; correlations between esds in cell parameters are only
 used when they are defined by crystal symmetry.  An approximate (isotropic)
 treatment of cell esds is used for estimating esds involving l.s. planes.
;
loop_
    _geom_bond_atom_site_label_1
    _geom_bond_atom_site_label_2
    _geom_bond_site_symmetry_2
    _geom_bond_distance
    _geom_bond_publ_flag
    O1 C2 . 1.362(3) ?
    O1 H1 . 0.8200 ?
    O2 C8 . 1.239(3) ?
    O3 C21 . 1.397(4) ?
    O3 H3 . 0.8200 ?
    N1 C7 . 1.281(4) ?
    N1 N2 . 1.396(3) ?
    N2 C8 . 1.344(4) ?
    N2 H2 . 0.900(10) ?
    N3 C12 . 1.368(3) ?
    N3 C16 . 1.441(4) ?
    N3 C15 . 1.454(4) ?
    N4 C4 . 1.381(4) ?
    N4 C19 . 1.448(4) ?
    N4 C17 . 1.504(4) ?
    C1 C6 . 1.396(4) ?
    C1 C2 . 1.403(4) ?
    C1 C7 . 1.441(4) ?
    C2 C3 . 1.384(4) ?
    C3 C4 . 1.395(4) ?
    C3 H3A . 0.9300 ?
    C4 C5 . 1.404(4) ?
    C5 C6 . 1.369(4) ?
    C5 H5 . 0.9300 ?
    C6 H6 . 0.9300 ?
    C7 H7 . 0.9300 ?
    C8 C9 . 1.484(4) ?
    C9 C14 . 1.382(4) ?
    C9 C10 . 1.389(4) ?
    C10 C11 . 1.373(4) ?
    C10 H10 . 0.9300 ?
    C11 C12 . 1.397(4) ?
    C11 H11 . 0.9300 ?
    C12 C13 . 1.404(4) ?
    C13 C14 . 1.383(4) ?
    C13 H13 . 0.9300 ?
    C14 H14 . 0.9300 ?
    C15 H15A . 0.9600 ?
    C15 H15B . 0.9600 ?
    C15 H15C . 0.9600 ?
    C16 H16A . 0.9600 ?
    C16 H16B . 0.9600 ?
    C16 H16C . 0.9600 ?
    C17 C18 . 1.469(5) ?
    C17 H17A . 0.9700 ?
    C17 H17B . 0.9700 ?
    C18 H18A . 0.9600 ?
    C18 H18B . 0.9600 ?
    C18 H18C . 0.9600 ?
    C19 C20 . 1.501(5) ?
    C19 H19A . 0.9700 ?
    C19 H19B . 0.9700 ?
    C20 H20A . 0.9600 ?
    C20 H20B . 0.9600 ?
    C20 H20C . 0.9600 ?
    C21 H21A . 0.9600 ?
    C21 H21B . 0.9600 ?
    C21 H21C . 0.9600 ?
loop_
    _geom_angle_atom_site_label_1
    _geom_angle_atom_site_label_2
    _geom_angle_atom_site_label_3
    _geom_angle_site_symmetry_1
    _geom_angle_site_symmetry_3
    _geom_angle
    _geom_angle_publ_flag
    C2 O1 H1 . . 109.5 ?
    C21 O3 H3 . . 109.5 ?
    C7 N1 N2 . . 115.4(3) ?
    C8 N2 N1 . . 121.0(3) ?
    C8 N2 H2 . . 129(2) ?
    N1 N2 H2 . . 110(2) ?
    C12 N3 C16 . . 121.6(3) ?
    C12 N3 C15 . . 121.0(3) ?
    C16 N3 C15 . . 117.3(3) ?
    C4 N4 C19 . . 122.5(3) ?
    C4 N4 C17 . . 120.5(3) ?
    C19 N4 C17 . . 115.6(2) ?
    C6 C1 C2 . . 116.7(3) ?
    C6 C1 C7 . . 119.4(3) ?
    C2 C1 C7 . . 123.9(3) ?
    O1 C2 C3 . . 116.9(3) ?
    O1 C2 C1 . . 121.8(3) ?
    C3 C2 C1 . . 121.3(3) ?
    C2 C3 C4 . . 121.2(3) ?
    C2 C3 H3A . . 119.4 ?
    C4 C3 H3A . . 119.4 ?
    N4 C4 C3 . . 121.3(3) ?
    N4 C4 C5 . . 121.2(3) ?
    C3 C4 C5 . . 117.5(3) ?
    C6 C5 C4 . . 120.9(3) ?
    C6 C5 H5 . . 119.6 ?
    C4 C5 H5 . . 119.6 ?
    C5 C6 C1 . . 122.4(3) ?
    C5 C6 H6 . . 118.8 ?
    C1 C6 H6 . . 118.8 ?
    N1 C7 C1 . . 123.7(3) ?
    N1 C7 H7 . . 118.2 ?
    C1 C7 H7 . . 118.2 ?
    O2 C8 N2 . . 121.6(3) ?
    O2 C8 C9 . . 121.1(3) ?
    N2 C8 C9 . . 117.2(3) ?
    C14 C9 C10 . . 117.2(3) ?
    C14 C9 C8 . . 124.7(3) ?
    C10 C9 C8 . . 117.9(3) ?
    C11 C10 C9 . . 122.3(3) ?
    C11 C10 H10 . . 118.8 ?
    C9 C10 H10 . . 118.8 ?
    C10 C11 C12 . . 121.0(3) ?
    C10 C11 H11 . . 119.5 ?
    C12 C11 H11 . . 119.5 ?
    N3 C12 C11 . . 121.6(3) ?
    N3 C12 C13 . . 121.7(3) ?
    C11 C12 C13 . . 116.7(3) ?
    C14 C13 C12 . . 121.6(3) ?
    C14 C13 H13 . . 119.2 ?
    C12 C13 H13 . . 119.2 ?
    C9 C14 C13 . . 121.3(3) ?
    C9 C14 H14 . . 119.4 ?
    C13 C14 H14 . . 119.4 ?
    N3 C15 H15A . . 109.5 ?
    N3 C15 H15B . . 109.5 ?
    H15A C15 H15B . . 109.5 ?
    N3 C15 H15C . . 109.5 ?
    H15A C15 H15C . . 109.5 ?
    H15B C15 H15C . . 109.5 ?
    N3 C16 H16A . . 109.5 ?
    N3 C16 H16B . . 109.5 ?
    H16A C16 H16B . . 109.5 ?
    N3 C16 H16C . . 109.5 ?
    H16A C16 H16C . . 109.5 ?
    H16B C16 H16C . . 109.5 ?
    C18 C17 N4 . . 111.6(3) ?
    C18 C17 H17A . . 109.3 ?
    N4 C17 H17A . . 109.3 ?
    C18 C17 H17B . . 109.3 ?
    N4 C17 H17B . . 109.3 ?
    H17A C17 H17B . . 108.0 ?
    C17 C18 H18A . . 109.5 ?
    C17 C18 H18B . . 109.5 ?
    H18A C18 H18B . . 109.5 ?
    C17 C18 H18C . . 109.5 ?
    H18A C18 H18C . . 109.5 ?
    H18B C18 H18C . . 109.5 ?
    N4 C19 C20 . . 112.6(3) ?
    N4 C19 H19A . . 109.1 ?
    C20 C19 H19A . . 109.1 ?
    N4 C19 H19B . . 109.1 ?
    C20 C19 H19B . . 109.1 ?
    H19A C19 H19B . . 107.8 ?
    C19 C20 H20A . . 109.5 ?
    C19 C20 H20B . . 109.5 ?
    H20A C20 H20B . . 109.5 ?
    C19 C20 H20C . . 109.5 ?
    H20A C20 H20C . . 109.5 ?
    H20B C20 H20C . . 109.5 ?
    O3 C21 H21A . . 109.5 ?
    O3 C21 H21B . . 109.5 ?
    H21A C21 H21B . . 109.5 ?
    O3 C21 H21C . . 109.5 ?
    H21A C21 H21C . . 109.5 ?
    H21B C21 H21C . . 109.5 ?
loop_
    _geom_hbond_atom_site_label_D
    _geom_hbond_atom_site_label_H
    _geom_hbond_atom_site_label_A
    _geom_hbond_site_symmetry_A
    _geom_hbond_distance_DH
    _geom_hbond_distance_HA
    _geom_hbond_distance_DA
    _geom_hbond_angle_DHA
    N2 H2 O3 . 0.900(10) 2.073(15) 2.936(4) 160(3)
    O3 H3 O2 1_655 0.82 1.84 2.661(3) 177
    O1 H1 N1 . 0.82 2.02 2.727(3) 145
