# Supplementary material for: N′-(4-Diethyl­amino-2-hy­droxy­benzyl­idene)-4-(dimethyl­amino)­benzo­hydrazide methanol monosolvate
Source: Acta Crystallogr Sect E Struct Rep Online. 2011 Jun 11;67(Pt 7):o1634. doi: 10.1107/S1600536811019957 (PMC3151952; doi:10.1107/S1600536811019957)
Supplement: Supplementary file 2 [file e-67-o1634-Isup2.hkl]

# 
# h,k,l, Fc-squared, Fo-squared, sigma(Fo-squared) and status flag 
# 
data_I
_shelx_title ' test_0m in P-1' 
_shelx_refln_list_code          4 
_shelx_F_calc_maximum      179.24 
_exptl_crystal_F_000       416.00 
_reflns_d_resolution_high  0.7828 
 
loop_ 
 _symmetry_equiv_pos_as_xyz 
 'x, y, z' 
 '-x, -y, -z' 
 
_cell_length_a     6.7860 
_cell_length_b    11.7910 
_cell_length_c    14.2520 
_cell_angle_alpha 111.511 
_cell_angle_beta   92.811 
_cell_angle_gamma  96.492 
 
_shelx_F_squared_multiplier     1.000 
 
loop_ 
 _refln_index_h 
 _refln_index_k 
 _refln_index_l 
 _refln_F_squared_calc 
 _refln_F_squared_meas 
 _refln_F_squared_sigma 
 _refln_observed_status 
   1   0   0      604.45      588.47     18.55 o 
   2   0   0      773.49      734.24     17.54 o 
   3   0   0       90.47       98.66     12.69 o 
   4   0   0      452.28      454.35     11.50 o 
   5   0   0       45.18       46.33      4.35 o 
   6   0   0        9.39        3.85      3.53 o 
   7   0   0        0.18       -4.37      6.00 o 
   8   0   0        8.93       14.46      8.18 o 
  -8   1   0        2.63        1.91      7.91 o 
  -7   1   0       51.96       55.38     11.73 o 
  -6   1   0        4.94        3.04      2.80 o 
  -5   1   0        9.36       14.37      4.04 o 
  -4   1   0      595.01      633.89     19.00 o 
  -3   1   0      820.44      937.62     33.15 o 
  -2   1   0     2679.68     2477.19     73.39 o 
  -1   1   0     1655.12     1554.18     31.81 o 
   1   1   0       27.26       36.44      3.41 o 
   2   1   0       43.67       38.86      3.63 o 
   3   1   0       57.63       45.47      3.09 o 
   4   1   0       42.57       42.77      4.10 o 
   5   1   0        1.07        1.24      3.27 o 
   6   1   0        0.21       -2.51      3.46 o 
   7   1   0       13.80       14.19      8.46 o 
   8   1   0        0.27        4.37      8.73 o 
  -7   2   0        6.71        0.55      5.18 o 
  -6   2   0       21.32       13.86      4.72 o 
  -5   2   0       25.57       38.74      5.79 o 
  -4   2   0      176.49      187.63     14.73 o 
  -3   2   0       22.54       25.63      4.77 o 
  -2   2   0        4.62        4.91      2.73 o 
  -1   2   0       52.67       45.04      2.84 o 
   0   2   0       39.10       37.01      1.72 o 
   1   2   0      205.42      239.91      7.07 o 
   2   2   0        0.81        0.11      1.50 o 
   3   2   0      349.53      328.34      8.25 o 
   4   2   0        3.00        2.40      2.29 o 
   5   2   0        2.96        5.00      3.33 o 
   6   2   0       14.65       14.23      4.78 o 
   7   2   0        0.07       -7.37      6.00 o 
   8   2   0        1.32        3.00      9.00 o 
  -7   3   0        2.02        5.14      4.72 o 
  -6   3   0       86.32       85.09      9.28 o 
  -5   3   0       49.25       49.87      6.46 o 
  -4   3   0        1.58        0.55      3.00 o 
  -3   3   0       13.48       11.78      2.89 o 
  -2   3   0      815.24      812.45     27.28 o 
  -1   3   0        0.75       -0.49      1.11 o 
   0   3   0     1094.74     1005.35     17.65 o 
   1   3   0      138.05      142.74      8.05 o 
   2   3   0      422.77      428.90     34.51 o 
   3   3   0       57.80       47.53      4.65 o 
   4   3   0       44.10       45.15      7.23 o 
   5   3   0        2.86        7.26      3.84 o 
   6   3   0      197.02      191.16     11.66 o 
   7   3   0        1.66       -3.27      7.64 o 
   8   3   0        0.11       -1.64      9.00 o 
  -7   4   0       44.12       35.50     16.10 o 
  -6   4   0       25.26       30.20      8.18 o 
  -5   4   0        1.04        1.70      3.07 o 
  -4   4   0        3.49        0.27      2.10 o 
  -3   4   0       67.88       68.47      5.63 o 
  -2   4   0       29.38       29.70      2.71 o 
  -1   4   0      631.03      580.46     12.12 o 
   0   4   0      104.07      112.66      4.50 o 
   1   4   0      161.79      169.42      9.82 o 
   2   4   0      106.01      120.46      6.29 o 
   3   4   0      153.43      161.56      8.13 o 
   4   4   0        0.25       -3.24      2.16 o 
   5   4   0      349.42      345.35     14.29 o 
   6   4   0       74.50       84.48      9.96 o 
   7   4   0        5.99        8.18      7.91 o 
  -8   5   0        7.59        6.27      9.00 o 
  -7   5   0        2.42        0.41      4.52 o 
  -6   5   0       11.15        4.64      3.86 o 
  -5   5   0       70.13       57.09      6.91 o 
  -4   5   0       13.48       10.41      3.53 o 
  -3   5   0      102.86      104.44      7.19 o 
  -2   5   0       45.59       38.02      4.03 o 
  -1   5   0       36.57       40.01      5.57 o 
   0   5   0       23.14       24.60      2.49 o 
   1   5   0        1.39       -2.08      1.40 o 
   2   5   0     1100.52     1115.28     35.74 o 
   3   5   0       15.44       18.35      3.93 o 
   4   5   0       49.79       53.19      7.50 o 
   5   5   0        0.01        3.37      3.87 o 
   6   5   0       37.54       39.04      7.09 o 
   7   5   0        1.75        4.37      9.00 o 
  -8   6   0        5.14       13.64     10.91 o 
  -7   6   0        9.66       17.69      5.75 o 
  -6   6   0        1.61       -0.88      3.46 o 
  -5   6   0       14.15        9.10      4.13 o 
  -4   6   0       34.36       35.24      5.37 o 
  -3   6   0        0.05        0.55      2.12 o 
  -2   6   0      128.78      128.81      5.70 o 
  -1   6   0      103.98      106.85      6.71 o 
   0   6   0        1.85        1.59      1.46 o 
   1   6   0        2.85        2.50      2.10 o 
   2   6   0       42.14       38.29     11.46 o 
   3   6   0       71.95       65.06     10.37 o 
   4   6   0       34.42       39.17      5.82 o 
   5   6   0        0.01        2.83      4.37 o 
   6   6   0        0.03        6.27      4.54 o 
   7   6   0        0.73       17.73     10.37 o 
  -8   7   0       16.14       26.19     11.46 o 
  -7   7   0        2.69        8.44      5.50 o 
  -6   7   0       14.17       14.59      7.37 o 
  -5   7   0       16.07       19.43      5.59 o 
  -4   7   0     1007.27      963.75     28.28 o 
  -3   7   0        6.21        2.66      1.89 o 
  -2   7   0       58.06       56.94      8.44 o 
  -1   7   0      440.40      454.83     12.18 o 
   0   7   0      320.29      354.76     10.21 o 
   1   7   0       59.87       43.80      7.91 o 
   2   7   0        0.51       -0.41      2.35 o 
   3   7   0        7.01        3.85      3.13 o 
   4   7   0        0.36        0.37      3.02 o 
   5   7   0        0.06        1.21      3.60 o 
   6   7   0        0.51        1.97      4.63 o 
  -7   8   0        1.69        4.54      5.36 o 
  -6   8   0       42.82       64.04      8.97 o 
  -5   8   0       10.23        9.41      4.23 o 
  -4   8   0      243.12      243.90     13.11 o 
  -3   8   0       69.84       80.15      6.22 o 
  -2   8   0        0.27       -0.10      1.80 o 
  -1   8   0        9.72        8.14      2.69 o 
   0   8   0        3.85        6.42      2.43 o 
   1   8   0        0.50        0.31      2.38 o 
   2   8   0       17.98       19.74      4.72 o 
   3   8   0        3.15       11.09      4.12 o 
   4   8   0        0.39        6.32      7.64 o 
   5   8   0        5.32        3.83      4.17 o 
   6   8   0        0.01        0.24      4.58 o 
  -7   9   0        0.04        7.61      5.57 o 
  -6   9   0        1.63       -0.08      4.00 o 
  -5   9   0       42.52       34.04      6.91 o 
  -4   9   0       20.00       23.18      5.63 o 
  -3   9   0       65.68       67.61      8.03 o 
  -2   9   0       57.03       63.46      7.43 o 
  -1   9   0       27.98       27.40      4.08 o 
   0   9   0       15.90       28.34      7.91 o 
   1   9   0       22.21       27.41      5.24 o 
   2   9   0        7.71        9.76      4.24 o 
   3   9   0        1.24       -3.81      3.07 o 
   4   9   0        5.90        4.75      7.37 o 
   5   9   0        5.07        3.27      5.02 o 
  -6  10   0        7.18        1.21      4.62 o 
  -5  10   0        4.80        7.08      5.46 o 
  -4  10   0       15.30       13.31      5.32 o 
  -3  10   0      129.70      131.64      9.81 o 
  -2  10   0       44.49       47.91      6.46 o 
  -1  10   0        0.03       -0.26      2.35 o 
   0  10   0       20.28       32.06      7.78 o 
   1  10   0       29.57       24.67      8.05 o 
   2  10   0       12.64        6.26      4.13 o 
   3  10   0        0.01        1.53      3.63 o 
   4  10   0        3.28        2.13      4.31 o 
   5  10   0        0.00        5.92      5.30 o 
  -6  11   0       26.54       35.98      8.57 o 
  -5  11   0        0.56        1.57      4.89 o 
  -4  11   0        0.59        2.04      4.51 o 
  -3  11   0       55.53       57.94      6.57 o 
  -2  11   0       13.73       12.87      3.88 o 
  -1  11   0        0.64        0.13      3.47 o 
   0  11   0        1.65        0.95      5.05 o 
   1  11   0       45.51       39.33      7.23 o 
   2  11   0        6.49        8.08      4.21 o 
   3  11   0        0.54        0.36      3.76 o 
   4  11   0        1.02        4.39      4.92 o 
  -5  12   0        0.04       -0.77      5.46 o 
  -4  12   0        0.02        1.61      5.09 o 
  -3  12   0        0.00       -3.50      3.17 o 
  -2  12   0        9.82       11.32      8.59 o 
  -1  12   0        7.62        4.45      4.91 o 
   0  12   0        4.49        7.50      6.41 o 
   1  12   0       45.91       44.30      7.60 o 
   2  12   0        0.73        4.32      4.67 o 
   3  12   0        7.65       13.88      6.27 o 
  -4  13   0        0.42        1.78      5.48 o 
  -3  13   0        0.69       -2.94      3.79 o 
  -2  13   0        2.26        2.69     10.78 o 
  -1  13   0        6.35       -1.31      4.31 o 
   0  13   0        1.39        6.00      4.91 o 
   1  13   0        5.88        1.11      4.13 o 
   2  13   0        1.87       13.60      5.75 o 
  -1  14   0        1.57        2.28      5.10 o 
   0 -14   1        7.54        4.27      5.11 o 
   1 -14   1        0.16        2.88      4.46 o 
   2 -14   1       10.41       15.99      6.14 o 
  -2 -13   1        3.98       -1.06      4.38 o 
  -1 -13   1        0.70        3.58      5.73 o 
   0 -13   1       10.71        6.81      5.05 o 
   1 -13   1        4.18       -1.47      4.13 o 
   2 -13   1        0.52       -1.75      3.63 o 
   3 -13   1        0.03        7.89      4.51 o 
   4 -13   1        3.49        4.50      4.31 o 
  -3 -12   1        0.14        4.27      4.64 o 
  -2 -12   1       99.16       99.85     13.37 o 
  -1 -12   1       13.18       15.26      5.18 o 
   0 -12   1        4.63        4.52      4.29 o 
   1 -12   1        5.62        4.17      3.92 o 
   2 -12   1       32.04       45.46      6.00 o 
   3 -12   1       14.99       14.80      4.29 o 
   4 -12   1       12.54        9.53      4.33 o 
   5 -12   1        0.99        1.31      5.28 o 
  -4 -11   1        0.02        0.17      4.49 o 
  -3 -11   1        0.51        2.86      3.72 o 
  -2 -11   1        8.03       13.42      5.59 o 
  -1 -11   1       56.69       57.49      7.57 o 
   0 -11   1       14.53        6.18      4.31 o 
   1 -11   1       13.18       17.05      5.09 o 
   2 -11   1        5.79        5.36      3.19 o 
   3 -11   1        0.20       -0.63      2.85 o 
   4 -11   1        4.00        1.11      7.78 o 
   5 -11   1        1.12        1.60      4.42 o 
   6 -11   1        0.11        1.64      4.82 o 
  -5 -10   1        5.28       10.33      7.91 o 
  -4 -10   1       11.80       19.50      5.87 o 
  -3 -10   1        2.93        6.52      4.26 o 
  -2 -10   1       13.52        4.17      3.72 o 
  -1 -10   1      124.31      116.22     12.00 o 
   0 -10   1        8.20        8.36      5.32 o 
   1 -10   1        5.68        6.27      2.96 o 
   2 -10   1        3.74        4.40      2.75 o 
   3 -10   1       42.18       39.89      5.80 o 
   4 -10   1       22.23       23.80      5.78 o 
   5 -10   1        4.23       10.59      5.32 o 
   6 -10   1        7.28        6.23      6.14 o 
  -5  -9   1        1.37        2.59      4.19 o 
  -4  -9   1        4.22        7.91      4.52 o 
  -3  -9   1        1.39       -2.28      3.43 o 
  -2  -9   1        0.95       -2.25      3.01 o 
  -1  -9   1        2.45        2.46      2.84 o 
   0  -9   1       32.48       30.96      5.09 o 
   1  -9   1        7.52        5.94      2.77 o 
   2  -9   1        0.06       -2.82      1.88 o 
   3  -9   1        0.02       -2.41      2.08 o 
   4  -9   1      248.10      268.00     13.79 o 
   5  -9   1       13.25        3.88      3.92 o 
   6  -9   1       35.26       25.03      6.62 o 
   7  -9   1        0.01        0.13      5.30 o 
  -6  -8   1        0.07        3.02      4.74 o 
  -5  -8   1        1.49       -0.93      3.84 o 
  -4  -8   1        3.01        0.29      5.73 o 
  -3  -8   1        8.31        9.89      3.84 o 
  -2  -8   1        0.95       -3.44      2.29 o 
  -1  -8   1       25.63       28.53      4.84 o 
   0  -8   1        1.36        4.28      4.54 o 
   1  -8   1      118.07      128.04      6.61 o 
   2  -8   1       41.86       39.71      4.21 o 
   3  -8   1       48.37       55.45      9.79 o 
   4  -8   1       40.55       37.34      6.21 o 
   5  -8   1        0.22        0.62      3.43 o 
   6  -8   1        2.99        0.08      3.73 o 
   7  -8   1        1.53        2.71      5.20 o 
  -6  -7   1        0.03       -3.34      4.13 o 
  -5  -7   1        0.31        1.50      7.09 o 
  -4  -7   1       29.60       25.28     10.64 o 
  -3  -7   1       16.60       20.13      4.52 o 
  -2  -7   1       38.04       51.46      5.77 o 
  -1  -7   1       60.57       61.09      6.04 o 
   0  -7   1      110.05      119.88      5.53 o 
   1  -7   1      471.06      497.81     13.42 o 
   2  -7   1        2.81        2.32      1.75 o 
   3  -7   1      141.11      139.53     11.99 o 
   4  -7   1      156.29      151.15     15.82 o 
   5  -7   1       54.97       63.30     15.28 o 
   6  -7   1        6.06        2.79      4.14 o 
   7  -7   1        0.98        2.92      4.79 o 
   8  -7   1        2.41        4.51     15.82 o 
  -7  -6   1        0.42       -0.27      7.91 o 
  -6  -6   1        0.06       -2.97      3.60 o 
  -5  -6   1       15.54       14.14      4.62 o 
  -4  -6   1       65.67       62.29      6.68 o 
  -3  -6   1        3.45        2.07      2.72 o 
  -2  -6   1        0.00       -0.51      2.17 o 
  -1  -6   1       13.44       12.61      3.49 o 
   0  -6   1      261.21      254.09      7.69 o 
   1  -6   1     1684.47     1742.26     31.26 o 
   2  -6   1        2.23        2.51      2.39 o 
   3  -6   1       40.20       38.90      3.79 o 
   4  -6   1       75.28       67.43      6.99 o 
   5  -6   1       98.19      114.43     15.14 o 
   6  -6   1       47.42       49.74      7.73 o 
   7  -6   1        6.62        3.59      4.81 o 
   8  -6   1        0.21       11.03      7.09 o 
  -7  -5   1        1.09        0.82      8.18 o 
  -6  -5   1       65.16       56.27      7.57 o 
  -5  -5   1        4.59        6.73      4.26 o 
  -4  -5   1        2.52        6.48      3.56 o 
  -3  -5   1      786.54      797.15     21.64 o 
  -2  -5   1      696.90      761.69     19.96 o 
  -1  -5   1       75.78       67.15      3.35 o 
   0  -5   1       70.38       78.84      6.62 o 
   1  -5   1      944.94      928.31     18.01 o 
   2  -5   1      329.60      293.48      8.28 o 
   3  -5   1      133.71      145.05      8.13 o 
   4  -5   1      112.74      118.68      8.45 o 
   5  -5   1        0.01        1.21      2.79 o 
   6  -5   1       17.45       17.48      5.59 o 
   7  -5   1       17.83       11.01      5.36 o 
   8  -5   1        1.51        5.07      5.30 o 
  -7  -4   1        7.41       19.37      9.28 o 
  -6  -4   1      219.49      214.70     13.37 o 
  -5  -4   1       76.27       96.39      9.41 o 
  -4  -4   1        0.02       -3.07      2.05 o 
  -3  -4   1      145.33      152.93      7.65 o 
  -2  -4   1       24.16       20.42      4.77 o 
  -1  -4   1      342.84      312.16      7.25 o 
   0  -4   1      312.55      292.12      7.18 o 
   1  -4   1       21.46       24.63      2.68 o 
   2  -4   1       65.84       55.29      3.33 o 
   3  -4   1       24.48       17.96      5.32 o 
   4  -4   1       40.82       32.20      5.17 o 
   5  -4   1        2.91        5.97      3.56 o 
   6  -4   1        9.05        3.27      5.46 o 
   7  -4   1       30.15       33.01     10.91 o 
   8  -4   1        9.80       25.64     10.37 o 
  -7  -3   1        7.37       11.73      7.37 o 
  -6  -3   1       32.16       34.41      9.69 o 
  -5  -3   1      194.42      182.87     10.16 o 
  -4  -3   1        6.01        2.34      3.55 o 
  -3  -3   1       77.92       86.47      5.94 o 
  -2  -3   1        2.87        2.73      1.74 o 
  -1  -3   1      496.87      481.20     12.03 o 
   0  -3   1      267.41      233.73      5.61 o 
   1  -3   1     2074.75     1993.11     32.64 o 
   2  -3   1      546.04      514.21     30.01 o 
   3  -3   1       58.89       64.39      7.91 o 
   4  -3   1       19.82       34.87      8.73 o 
   5  -3   1        1.94       -1.29      3.41 o 
   6  -3   1        1.01       -0.27      3.28 o 
   7  -3   1       19.88       18.59      6.14 o 
   8  -3   1        1.96        1.91      7.64 o 
  -7  -2   1        0.00       -0.82      6.55 o 
  -6  -2   1        9.23       -1.44      4.77 o 
  -5  -2   1      245.54      256.76     11.46 o 
  -4  -2   1      208.72      201.19     15.82 o 
  -3  -2   1       11.52       11.96      3.08 o 
  -2  -2   1        0.87        1.33      1.31 o 
  -1  -2   1       42.66       46.89      2.99 o 
   0  -2   1      788.93      688.54     11.83 o 
   1  -2   1        1.31        2.11      0.68 o 
   2  -2   1     3514.14     3292.10     67.30 o 
   3  -2   1      557.92      539.80     16.20 o 
   4  -2   1        7.08       13.63      3.37 o 
   5  -2   1        8.24        3.41      3.09 o 
   6  -2   1      109.61      109.95     10.23 o 
   7  -2   1       23.18       16.64      8.73 o 
   8  -2   1        3.45        6.82      7.64 o 
  -7  -1   1        8.95        5.73      6.82 o 
  -6  -1   1       57.84       58.72     13.78 o 
  -5  -1   1      268.34      221.83     10.16 o 
  -4  -1   1       48.79       54.35      5.74 o 
  -3  -1   1      132.89      130.84      4.83 o 
  -2  -1   1     1557.61     1489.51     25.05 o 
  -1  -1   1     1287.32     1266.73     24.85 o 
   1  -1   1       31.67       27.10      2.21 o 
   2  -1   1     1081.52     1031.53     23.92 o 
   3  -1   1      293.67      277.45     10.20 o 
   4  -1   1      327.35      378.45     20.46 o 
   5  -1   1        3.34       -1.10      1.81 o 
   6  -1   1        0.53        1.36      4.37 o 
   7  -1   1       13.02       13.10      7.91 o 
   8  -1   1        2.27        9.82      8.73 o 
  -7   0   1        0.03        5.46      6.27 o 
  -6   0   1        4.20        8.33      6.00 o 
  -5   0   1        0.63       -1.17      1.91 o 
  -4   0   1      616.51      659.90     19.19 o 
  -3   0   1       74.73       90.17      5.48 o 
  -2   0   1       32.85       35.03      2.99 o 
   1   0   1      330.62      292.04      7.49 o 
   2   0   1      180.43      157.65      8.16 o 
   3   0   1       29.89       30.79      5.33 o 
   4   0   1      208.30      236.23      7.58 o 
   5   0   1       36.35       31.11      7.85 o 
   6   0   1        0.15        1.36      4.91 o 
   7   0   1        6.13        2.18      7.09 o 
   8   0   1        0.43        3.27      7.64 o 
  -7   1   1       16.66       16.10      8.46 o 
  -6   1   1        6.76        8.46      5.87 o 
  -5   1   1        1.22        0.28      3.14 o 
  -4   1   1        0.97        3.52      2.41 o 
  -3   1   1      477.52      504.71     16.23 o 
  -2   1   1        0.00        1.21      1.31 o 
  -1   1   1     1021.05     1031.99     22.23 o 
   0   1   1     2220.86     2214.79     34.49 o 
   1   1   1        1.86        0.41      3.14 o 
   2   1   1       69.77       58.37      2.70 o 
   3   1   1       35.46       39.26      2.84 o 
   4   1   1       14.05       13.87      2.43 o 
   5   1   1       12.51        8.93      3.53 o 
   6   1   1       34.02       50.74     11.19 o 
   7   1   1        1.49        2.46      6.82 o 
   8   1   1        9.45        2.46      8.73 o 
  -7   2   1       59.66       44.20     10.64 o 
  -6   2   1      103.98      111.41      9.55 o 
  -5   2   1       11.66        5.43      2.99 o 
  -4   2   1       17.24       23.82      4.23 o 
  -3   2   1      925.46      996.61     36.56 o 
  -2   2   1     1022.32      923.79     21.71 o 
  -1   2   1      598.60      565.77     10.87 o 
   0   2   1       66.93       58.02      3.36 o 
   1   2   1      617.62      633.01     18.42 o 
   2   2   1      221.52      214.05      5.48 o 
   3   2   1      113.98      104.86      4.25 o 
   4   2   1        3.06        5.30      2.62 o 
   5   2   1       10.67       18.87      9.96 o 
   6   2   1       45.49       55.93     11.73 o 
   7   2   1        4.37        2.46      6.27 o 
   8   2   1        4.00       13.91      9.28 o 
  -7   3   1        0.78       -4.64      5.73 o 
  -6   3   1       19.53        7.37      5.73 o 
  -5   3   1        3.73        2.38      6.14 o 
  -4   3   1        3.11        6.72      2.60 o 
  -3   3   1      260.10      278.31     10.28 o 
  -2   3   1     1650.42     1627.70     35.98 o 
  -1   3   1     1230.56     1212.25     21.43 o 
   0   3   1        4.97        0.36      1.24 o 
   1   3   1       15.01       13.46      1.56 o 
   2   3   1       28.39       30.88      3.47 o 
   3   3   1       18.10       17.12      3.82 o 
   4   3   1       12.71       17.96      4.37 o 
   5   3   1      268.01      278.58     12.32 o 
   6   3   1       39.97       33.01     10.37 o 
   7   3   1        1.68        1.64      7.91 o 
   8   3   1        5.76       -7.09      9.28 o 
  -7   4   1        1.19       -3.14      4.23 o 
  -6   4   1        7.39        0.52      3.46 o 
  -5   4   1      116.80       90.48     17.19 o 
  -4   4   1       38.77       33.78      7.64 o 
  -3   4   1      435.01      514.18     15.96 o 
  -2   4   1      158.34      164.84      5.75 o 
  -1   4   1       96.73      106.47      6.25 o 
   0   4   1      234.90      219.58      6.23 o 
   1   4   1      104.34      105.51      6.51 o 
   2   4   1        0.08       -1.32      1.91 o 
   3   4   1       17.63       18.15      5.59 o 
   4   4   1       44.35       37.05      5.15 o 
   5   4   1        1.59        2.43      3.53 o 
   6   4   1       57.28       40.92     11.46 o 
   7   4   1        0.03       -0.82      8.46 o 
  -8   5   1        3.06        2.46      8.18 o 
  -7   5   1        0.09        3.00      7.64 o 
  -6   5   1       78.85       87.73      9.01 o 
  -5   5   1        0.07        0.82      3.09 o 
  -4   5   1        5.97        4.66      2.68 o 
  -3   5   1        0.51       -0.14      2.05 o 
  -2   5   1        0.21       -1.21      1.19 o 
  -1   5   1        0.67        1.05      1.45 o 
   0   5   1       36.01       35.15      3.07 o 
   1   5   1        0.02       -0.69      1.70 o 
   2   5   1      281.39      307.26     11.45 o 
   3   5   1        2.55        3.46      2.67 o 
   4   5   1        4.51       -1.46      2.95 o 
   5   5   1       36.93       46.70      6.71 o 
   6   5   1       13.12       24.28     10.09 o 
   7   5   1       30.35       19.92     11.19 o 
  -8   6   1        1.01       12.00      9.82 o 
  -7   6   1       26.65       26.19      9.55 o 
  -6   6   1       12.57        7.81      8.59 o 
  -5   6   1      177.06      153.77     26.87 o 
  -4   6   1        0.28        0.34      2.41 o 
  -3   6   1        6.56        5.66      2.82 o 
  -2   6   1       39.66       44.12      3.88 o 
  -1   6   1       84.37       89.34      5.06 o 
   0   6   1        1.25        1.33      3.55 o 
   1   6   1       46.76       48.71      3.52 o 
   2   6   1       48.04       55.38      5.77 o 
   3   6   1      107.19      140.20     14.87 o 
   4   6   1       43.95       37.46      7.91 o 
   5   6   1        2.56       11.89      4.58 o 
   6   6   1        0.05        8.46      8.73 o 
   7   6   1        4.41        7.91      9.55 o 
  -7   7   1        0.25        1.36      7.64 o 
  -6   7   1        0.16        1.03      4.04 o 
  -5   7   1      231.58      207.40     18.28 o 
  -4   7   1       31.46       43.21      6.23 o 
  -3   7   1        5.91        4.83      2.29 o 
  -2   7   1        7.07        8.15      2.44 o 
  -1   7   1        0.07       -2.04      1.43 o 
   0   7   1      318.37      314.90     12.16 o 
   1   7   1       41.58       36.67      4.97 o 
   2   7   1        1.62       -2.48      3.27 o 
   3   7   1        4.85        5.67      3.60 o 
   4   7   1       10.74        6.54      4.13 o 
   5   7   1        2.42        2.39      4.13 o 
   6   7   1        0.03        9.82      9.55 o 
  -7   8   1       19.80       16.37     10.37 o 
  -6   8   1        0.42        6.43      4.53 o 
  -5   8   1        3.52        1.84      3.65 o 
  -4   8   1      128.31      140.96     19.51 o 
  -3   8   1       25.77       24.56      3.99 o 
  -2   8   1       57.87       51.75      8.21 o 
  -1   8   1       44.29       38.29      4.74 o 
   0   8   1       45.73       53.81      6.51 o 
   1   8   1        5.97        6.01      3.34 o 
   2   8   1       14.05        9.40      5.18 o 
   3   8   1        0.71        0.12      3.05 o 
   4   8   1        8.96        5.32      3.92 o 
   5   8   1        1.78        1.58      6.96 o 
   6   8   1        0.42        0.55      8.46 o 
  -7   9   1        7.16        3.27      8.73 o 
  -6   9   1       14.02       13.59      5.90 o 
  -5   9   1       17.12       26.56      6.14 o 
  -4   9   1       24.67       23.74      5.75 o 
  -3   9   1        4.24        3.49      2.77 o 
  -2   9   1       55.34       68.23      6.02 o 
  -1   9   1       13.10       18.65      3.85 o 
   0   9   1       24.62       22.92      4.84 o 
   1   9   1        0.07        1.68      3.07 o 
   2   9   1        2.10        3.22      4.37 o 
   3   9   1        2.54        2.52      3.58 o 
   4   9   1        1.97       -0.77      3.67 o 
   5   9   1        0.08        0.74      4.34 o 
  -6  10   1       10.06        8.78      7.23 o 
  -5  10   1        5.71        7.54      5.04 o 
  -4  10   1      122.16      160.14     21.28 o 
  -3  10   1       65.45       70.68      6.61 o 
  -2  10   1        0.81        3.75      3.05 o 
  -1  10   1       29.53       37.66      9.28 o 
   0  10   1       13.62       12.55      6.41 o 
   1  10   1       34.12       27.98      5.63 o 
   2  10   1        0.22       -2.86      2.93 o 
   3  10   1        0.01        2.29      3.68 o 
   4  10   1        0.03        7.85      4.91 o 
  -6  11   1        0.18       -4.16      5.00 o 
  -5  11   1        1.96        0.40      4.92 o 
  -4  11   1       20.36       15.23      6.36 o 
  -3  11   1       11.63        8.05      3.84 o 
  -2  11   1        1.88       -0.93      3.73 o 
  -1  11   1        3.39        1.90      3.87 o 
   0  11   1        8.77        4.57      4.14 o 
   1  11   1       22.56       33.54     16.23 o 
   2  11   1       11.17       12.00      6.96 o 
   3  11   1        6.75        5.87      4.32 o 
   4  11   1        0.01        1.30      4.69 o 
  -5  12   1        0.22        5.85      6.14 o 
  -4  12   1        2.32        0.36      5.20 o 
  -3  12   1        2.49        1.75      5.73 o 
  -2  12   1        6.13        0.83      4.46 o 
  -1  12   1        5.77       -0.52      4.64 o 
   0  12   1        0.38        4.01      4.29 o 
   1  12   1        2.37        0.32      3.78 o 
   2  12   1       19.83       23.01      6.26 o 
  -3  13   1        3.54       -1.46      5.00 o 
  -2  13   1        6.34        8.44      5.32 o 
  -1  13   1        7.05       14.81      5.94 o 
   0  13   1        3.70        2.19      4.38 o 
   1  13   1        1.21        7.53      5.32 o 
  -1 -14   2        0.83        7.24      5.12 o 
   0 -14   2        2.51        0.16     11.59 o 
   1 -14   2       16.65       34.12      7.34 o 
   2 -14   2        2.37        6.61      5.36 o 
   3 -14   2        1.17        0.93      6.41 o 
  -2 -13   2       14.57       11.95      7.23 o 
  -1 -13   2        0.05        7.70      8.18 o 
   0 -13   2        0.26        1.75      5.87 o 
   1 -13   2        6.30        1.22      3.78 o 
   2 -13   2        0.20        7.14      4.44 o 
   3 -13   2        1.28       -0.40      3.50 o 
   4 -13   2        0.01       -1.46      4.01 o 
  -3 -12   2       16.05        2.52      4.07 o 
  -2 -12   2       19.51       35.41      7.06 o 
  -1 -12   2        3.44        7.74      6.14 o 
   0 -12   2       22.48       13.84      4.58 o 
   1 -12   2        5.90        4.37      3.82 o 
   2 -12   2       26.29       18.48      4.71 o 
   3 -12   2        9.16       10.46      3.89 o 
   4 -12   2        4.33        2.64      3.28 o 
   5 -12   2        8.92        7.42      5.67 o 
  -4 -11   2        1.66       11.93      5.24 o 
  -3 -11   2        0.00        5.93      4.44 o 
  -2 -11   2      150.70      150.87     11.26 o 
  -1 -11   2        0.02       11.22      4.21 o 
   0 -11   2       47.35       62.28      7.60 o 
   1 -11   2        2.41        3.79      3.34 o 
   2 -11   2        2.82        4.98      3.05 o 
   3 -11   2       25.05       17.75      5.27 o 
   4 -11   2        1.25        1.71      3.25 o 
   5 -11   2        9.44       10.64      5.21 o 
   6 -11   2        1.02       -1.01      4.58 o 
  -5 -10   2        9.15       16.26      5.94 o 
  -4 -10   2        6.48        5.21      4.29 o 
  -3 -10   2        3.72        5.23      3.78 o 
  -2 -10   2        3.96        5.21      4.09 o 
  -1 -10   2       23.06       33.80      6.03 o 
   0 -10   2       77.92       76.14      8.05 o 
   1 -10   2        0.17        1.44      2.41 o 
   2 -10   2        0.16        1.59      2.46 o 
   3 -10   2       42.58       38.15      4.93 o 
   4 -10   2       19.05       15.30      5.05 o 
   5 -10   2        1.55        3.14      5.46 o 
   6 -10   2       18.62       17.68      6.23 o 
   7 -10   2       16.94       23.00      7.65 o 
  -6  -9   2        0.55        5.11      5.46 o 
  -5  -9   2        2.02        2.15      5.87 o 
  -4  -9   2        0.14        3.21      3.68 o 
  -3  -9   2        0.08        2.18      6.00 o 
  -2  -9   2        3.62        1.97      3.27 o 
  -1  -9   2       24.87       21.74      6.14 o 
   0  -9   2       50.49       56.53      4.91 o 
   1  -9   2        0.66       -2.05      1.90 o 
   2  -9   2       57.20       59.02      5.94 o 
   3  -9   2      416.06      408.64     12.83 o 
   4  -9   2      187.55      200.42     14.19 o 
   5  -9   2        0.00        3.48      3.56 o 
   6  -9   2        0.77        5.17      5.00 o 
   7  -9   2        1.78        6.09      5.78 o 
  -6  -8   2        0.34        6.00      5.11 o 
  -5  -8   2        2.48        0.35      4.64 o 
  -4  -8   2       35.78       50.59      7.02 o 
  -3  -8   2        0.27       -0.48      3.13 o 
  -2  -8   2        8.82       12.26      3.87 o 
  -1  -8   2       27.56       26.88     13.10 o 
   0  -8   2       56.66       59.69      4.71 o 
   1  -8   2        0.04       -0.69      1.59 o 
   2  -8   2        0.11        1.31      1.88 o 
   3  -8   2      139.33      136.74      7.16 o 
   4  -8   2       24.86       26.70      6.00 o 
   5  -8   2       36.29       36.08      6.75 o 
   6  -8   2       23.83       21.75      6.29 o 
   7  -8   2        8.49       17.63      6.64 o 
  -7  -7   2        1.34        7.09      7.37 o 
  -6  -7   2        0.15        7.00      4.89 o 
  -5  -7   2        0.92       16.38     21.14 o 
  -4  -7   2       17.15       17.60      7.64 o 
  -3  -7   2        6.47       -0.59      3.82 o 
  -2  -7   2       16.38       16.53      3.67 o 
  -1  -7   2       10.84        7.74      3.05 o 
   0  -7   2       28.75       27.19      3.37 o 
   1  -7   2       20.52       28.80      3.89 o 
   2  -7   2       32.94       32.06      3.54 o 
   3  -7   2       72.62       68.54      7.06 o 
   4  -7   2      178.65      185.29     14.60 o 
   5  -7   2      208.82      198.11     12.25 o 
   6  -7   2       30.13       34.93     15.41 o 
   7  -7   2       21.84       17.58      6.41 o 
   8  -7   2       14.03       19.92      7.53 o 
  -7  -6   2        0.00        3.82      6.27 o 
  -6  -6   2        0.07        0.82      4.09 o 
  -5  -6   2        1.15        1.14      3.47 o 
  -4  -6   2       12.02       19.23      4.81 o 
  -3  -6   2       35.76       25.31      4.42 o 
  -2  -6   2       19.35       20.60      3.73 o 
  -1  -6   2      120.85      118.82      4.87 o 
   0  -6   2      263.19      263.99      7.75 o 
   1  -6   2      359.42      377.95      9.84 o 
   2  -6   2      455.15      489.68     12.03 o 
   3  -6   2        9.73        7.58      2.08 o 
   4  -6   2       60.83       74.55      7.38 o 
   5  -6   2      720.45      734.43     33.28 o 
   6  -6   2        2.83        0.94      4.19 o 
   7  -6   2        0.25       -3.95      4.06 o 
   8  -6   2        1.96        5.23      6.02 o 
  -7  -5   2       11.32        6.00      6.27 o 
  -6  -5   2        4.76        4.89      4.52 o 
  -5  -5   2        5.04        1.14      3.67 o 
  -4  -5   2       64.33       62.90     15.55 o 
  -3  -5   2      156.29      169.90     13.50 o 
  -2  -5   2      288.80      315.47     20.19 o 
  -1  -5   2       60.28       66.25      3.42 o 
   0  -5   2       12.60       21.70      3.63 o 
   1  -5   2      467.40      457.11     10.50 o 
   2  -5   2      154.72      171.61      5.91 o 
   3  -5   2        2.41        2.56      2.02 o 
   4  -5   2       74.95       79.76      7.22 o 
   5  -5   2       72.16       81.52     11.59 o 
   6  -5   2        3.21       -2.04      3.56 o 
   7  -5   2       11.49        9.67      5.70 o 
   8  -5   2        2.58        8.46      8.73 o 
  -7  -4   2        9.54       -6.00      5.46 o 
  -6  -4   2      127.88      130.80     15.01 o 
  -5  -4   2      100.92      103.79     13.91 o 
  -4  -4   2       43.10       40.03      5.28 o 
  -3  -4   2        4.51        8.84      2.79 o 
  -2  -4   2       27.42       21.04      3.14 o 
  -1  -4   2      182.17      201.73      5.41 o 
   0  -4   2      184.72      165.61      4.87 o 
   1  -4   2       32.15       25.18      2.59 o 
   2  -4   2      527.47      504.99     12.99 o 
   3  -4   2       72.92       88.56      9.28 o 
   4  -4   2       48.03       40.65      8.18 o 
   5  -4   2       69.41       72.44      7.81 o 
   6  -4   2       66.79       56.01     15.01 o 
   7  -4   2        0.98        0.00      7.37 o 
  -7  -3   2        7.59        9.55      6.55 o 
  -6  -3   2       19.52       29.98      6.02 o 
  -5  -3   2       81.87      103.27      8.18 o 
  -4  -3   2       64.66       72.90      6.33 o 
  -3  -3   2       13.87       13.40      2.89 o 
  -2  -3   2       12.70        6.30      1.54 o 
  -1  -3   2      938.35      900.82     15.95 o 
   0  -3   2     2806.06     2661.23     60.74 o 
   1  -3   2      584.62      556.62     10.76 o 
   2  -3   2      471.35      454.92     22.23 o 
   3  -3   2      645.63      690.39     21.28 o 
   4  -3   2        3.08       -0.80      1.77 o 
   5  -3   2        8.96        7.46      3.53 o 
   6  -3   2        1.23       -0.59      3.65 o 
   7  -3   2        8.39        6.27      6.82 o 
   8  -3   2        5.04        0.82      7.09 o 
  -7  -2   2        9.40       14.46      7.09 o 
  -6  -2   2       81.01       96.96      8.58 o 
  -5  -2   2      380.44      334.49     13.16 o 
  -4  -2   2       33.29       32.40      3.94 o 
  -3  -2   2        5.22        4.45      1.52 o 
  -2  -2   2     1651.46     1535.86     25.92 o 
  -1  -2   2      534.82      494.08     10.54 o 
   0  -2   2       28.65       28.29      1.65 o 
   1  -2   2     1208.56     1089.91     34.38 o 
   2  -2   2     1133.90     1151.50     26.91 o 
   3  -2   2     2614.64     2867.05     87.85 o 
   4  -2   2       11.20        7.07      2.79 o 
   5  -2   2       18.57       16.35      4.34 o 
   6  -2   2       32.20       38.36      6.74 o 
   7  -2   2        9.83        5.18      7.64 o 
   8  -2   2        0.00        4.91      7.64 o 
  -7  -1   2        3.54        5.73      6.00 o 
  -6  -1   2       64.92       61.96      7.91 o 
  -5  -1   2       56.25       59.60      4.72 o 
  -4  -1   2       79.49       95.10      4.87 o 
  -3  -1   2      112.21      114.38      5.43 o 
  -2  -1   2      187.16      188.80      6.17 o 
  -1  -1   2     2411.72     2302.86     65.75 o 
   0  -1   2       90.06       86.48      4.64 o 
   1  -1   2       28.00       19.37      3.00 o 
   2  -1   2      529.80      486.60     63.70 o 
   3  -1   2      523.24      522.68     11.54 o 
   4  -1   2       27.35       31.33      3.93 o 
   5  -1   2        0.61        2.55      2.48 o 
   6  -1   2       16.77        9.00      6.55 o 
   7  -1   2       24.14       27.28      9.82 o 
   8  -1   2       10.80        4.37      9.00 o 
  -7   0   2       17.69       17.19      7.37 o 
  -6   0   2       95.31       96.17      8.16 o 
  -5   0   2        1.48        1.36      3.27 o 
  -4   0   2      150.63      165.21     17.19 o 
  -3   0   2       28.30       28.37      4.64 o 
  -2   0   2      827.53      816.49     18.77 o 
  -1   0   2      215.85      217.98      9.28 o 
   0   0   2      735.89      743.70     23.19 o 
   1   0   2       34.52       30.50      4.64 o 
   2   0   2      290.05      304.61      7.03 o 
   3   0   2      245.47      222.25      6.46 o 
   4   0   2      383.94      447.17     13.64 o 
   5   0   2       20.51       26.94      7.23 o 
   6   0   2       18.46       15.01      7.91 o 
   7   0   2        4.47       -4.91      5.46 o 
   8   0   2        8.45       16.10      9.55 o 
  -7   1   2        4.61        3.82      5.46 o 
  -6   1   2        1.48        6.00      5.18 o 
  -5   1   2        8.45        6.93      6.96 o 
  -4   1   2       37.37       52.08      5.21 o 
  -3   1   2       29.86       35.65      4.23 o 
  -2   1   2       42.87       48.89      6.27 o 
  -1   1   2     1954.53     1889.98     38.32 o 
   0   1   2     5553.89     5369.56     82.28 o 
   1   1   2    32127.29    26349.69    792.86 o 
   2   1   2      451.47      428.78      9.10 o 
   3   1   2        6.97        4.61      1.50 o 
   4   1   2       57.16       64.47      4.23 o 
   5   1   2      146.91      158.71      8.76 o 
   6   1   2        5.11        6.27      6.82 o 
   7   1   2        0.13        2.73      6.82 o 
   8   1   2        0.99       14.73      9.28 o 
  -6   2   2       41.28       35.74      6.82 o 
  -5   2   2       42.40       46.63     12.41 o 
  -4   2   2      136.98      155.51     12.55 o 
  -3   2   2     1964.40     2003.99     46.79 o 
  -2   2   2      182.90      182.43      6.75 o 
  -1   2   2      838.39      811.04     14.96 o 
   0   2   2     5041.71     5049.39     78.21 o 
   1   2   2      128.73      120.32      3.90 o 
   2   2   2        0.30       -1.12      0.96 o 
   3   2   2        1.47        2.69      2.63 o 
   4   2   2       62.99       49.67      5.04 o 
   5   2   2        9.44       14.94      3.99 o 
   6   2   2       26.90       39.01     10.91 o 
   7   2   2        0.15        4.09      7.64 o 
   8   2   2        2.56       12.28      9.82 o 
  -7   3   2        3.45       10.64      7.64 o 
  -6   3   2       19.99        6.64      4.50 o 
  -5   3   2       31.12       36.07      5.18 o 
  -4   3   2       24.82       22.16      4.00 o 
  -3   3   2      366.67      373.10     33.42 o 
  -2   3   2        2.77        2.18      1.70 o 
  -1   3   2       19.71       17.41      3.82 o 
   0   3   2      496.25      517.41     10.85 o 
   1   3   2        2.12        3.07      1.32 o 
   2   3   2      124.96      107.71      4.36 o 
   3   3   2       14.54       10.61      2.93 o 
   4   3   2       13.94       15.88      3.88 o 
   5   3   2      123.52      127.93      8.92 o 
   6   3   2        0.03        5.18      7.09 o 
   7   3   2        0.19        7.09      8.73 o 
  -7   4   2        2.10        9.28      7.09 o 
  -6   4   2        9.04        3.51      3.78 o 
  -5   4   2       39.27       36.65      5.57 o 
  -4   4   2      146.28      137.81      8.11 o 
  -3   4   2       72.04       92.65      6.49 o 
  -2   4   2      113.94      104.08      4.91 o 
  -1   4   2      232.81      239.42      8.29 o 
   0   4   2       67.53       74.79      3.75 o 
   1   4   2       78.28       69.13      4.98 o 
   2   4   2       87.28       92.97      3.97 o 
   3   4   2        0.45       -0.73      2.29 o 
   4   4   2        0.31        0.30      2.60 o 
   5   4   2       11.87       14.61      4.39 o 
   6   4   2        0.54        7.91      8.46 o 
   7   4   2       11.25        5.46      8.73 o 
  -7   5   2       11.76        9.00      8.18 o 
  -6   5   2       36.55       36.39      6.44 o 
  -5   5   2        5.68        3.79      3.41 o 
  -4   5   2        1.17        3.11      2.82 o 
  -3   5   2        0.46        2.44      2.18 o 
  -2   5   2      106.51       99.73      5.34 o 
  -1   5   2      379.06      373.52     11.94 o 
   0   5   2        3.71        3.79      1.62 o 
   1   5   2        1.95        2.28      1.51 o 
   2   5   2      128.47      135.91     23.87 o 
   3   5   2       32.25       30.36      8.05 o 
   4   5   2       10.22        7.34      9.96 o 
   5   5   2        0.08        4.19      9.82 o 
   7   5   2        3.66        3.55     10.09 o 
  -7   6   2        0.64        3.27      7.37 o 
  -6   6   2        3.00       -0.46      3.73 o 
  -5   6   2       36.49       46.05      7.50 o 
  -4   6   2        6.42       12.07      3.76 o 
  -3   6   2        0.74        0.19      2.21 o 
  -2   6   2        8.26        8.66      2.21 o 
  -1   6   2      426.17      452.22     16.91 o 
   0   6   2        1.23        2.24      1.56 o 
   1   6   2       22.68       29.14      3.20 o 
   2   6   2       64.11       65.11     18.55 o 
   3   6   2      234.47      222.75     10.88 o 
   4   6   2       24.72       26.14      7.50 o 
   5   6   2        8.75       14.89      5.28 o 
   6   6   2        1.05       -6.82      6.27 o 
  -7   7   2        9.62       12.00      8.46 o 
  -6   7   2        3.60        2.35      4.46 o 
  -5   7   2       64.73       71.51      8.06 o 
  -4   7   2       14.69       16.39      4.44 o 
  -3   7   2       72.96       69.79      6.87 o 
  -2   7   2       47.24       47.20      4.61 o 
  -1   7   2      136.49      155.17     11.05 o 
   0   7   2       15.86       18.69      6.53 o 
   1   7   2       12.51        8.64      3.33 o 
   2   7   2       40.81       39.00      5.63 o 
   3   7   2       38.25       40.60      6.16 o 
   4   7   2        0.62       -0.59      3.58 o 
   5   7   2        0.96        6.63      4.58 o 
   6   7   2        0.03        8.18     10.09 o 
  -7   8   2        4.08       -1.36      7.91 o 
  -6   8   2       17.03       23.46      9.55 o 
  -5   8   2       24.78       17.79      5.50 o 
  -4   8   2       22.06       22.80      5.63 o 
  -3   8   2      186.93      195.23      9.24 o 
  -2   8   2       67.27       73.77      5.89 o 
  -1   8   2       61.43       62.24      9.85 o 
   0   8   2      111.90      111.85      6.50 o 
   1   8   2       50.31       57.95      6.60 o 
   2   8   2        0.76       -2.95      2.42 o 
   3   8   2       11.56       22.55      5.20 o 
   4   8   2        0.51        5.55      4.19 o 
   5   8   2        1.46        9.21      5.04 o 
  -6   9   2       13.18       27.28     10.64 o 
  -5   9   2        4.33       -0.40      4.19 o 
  -4   9   2        1.31        4.73      4.64 o 
  -3   9   2       56.70       52.78      5.70 o 
  -2   9   2       15.69       16.07      4.72 o 
  -1   9   2        6.27        8.87      3.04 o 
   0   9   2        1.30        0.98      2.97 o 
   1   9   2        2.64       -1.02      2.79 o 
   2   9   2        0.05        2.32      3.60 o 
   3   9   2        0.01        0.76      3.80 o 
   4   9   2        0.05       -2.55      3.58 o 
   5   9   2        0.10        7.90      5.31 o 
  -5  10   2        2.08        2.61      4.91 o 
  -4  10   2       39.68       37.08      7.52 o 
  -3  10   2        0.02       -1.82      3.53 o 
  -2  10   2       16.18        9.33      4.23 o 
  -1  10   2        0.99        1.98      7.23 o 
   0  10   2        0.41        4.34      3.73 o 
   1  10   2       11.77       13.32      4.72 o 
   2  10   2        0.17        3.43      3.93 o 
   3  10   2        0.16       -5.41      3.60 o 
   4  10   2        0.68        1.60      4.38 o 
  -5  11   2        0.21        1.36      7.64 o 
  -4  11   2       24.63       13.64      8.73 o 
  -3  11   2       17.41       14.48      5.24 o 
  -2  11   2        6.37        6.10      3.95 o 
  -1  11   2        0.52       -0.20      3.58 o 
   0  11   2        4.78        4.80      4.09 o 
   1  11   2        8.73       14.39      5.28 o 
   2  11   2       13.03        6.96      4.63 o 
   3  11   2        0.38        9.42      4.98 o 
  -4  12   2        0.98        3.83      8.73 o 
  -3  12   2        0.53       11.21      5.53 o 
  -2  12   2       23.91       32.44      7.22 o 
  -1  12   2        1.19       -0.71      4.91 o 
   0  12   2        0.01       -0.48      4.14 o 
   1  12   2        2.14        8.87      4.92 o 
   2  12   2       11.32       13.25      5.30 o 
  -3  13   2        5.86        5.56      6.55 o 
  -2  13   2        1.34       -1.59      4.91 o 
  -1  13   2        0.32       -0.41      4.29 o 
   0  13   2        6.19       -0.26      5.05 o 
  -1 -14   3        0.11        7.69      5.15 o 
   0 -14   3        4.65        5.35      4.87 o 
   1 -14   3        9.07        7.80      5.15 o 
   2 -14   3        0.07        1.21      4.39 o 
   3 -14   3        0.03        2.37      4.70 o 
  -3 -13   3        4.19       12.29      5.30 o 
  -2 -13   3        1.33       -0.23      6.41 o 
  -1 -13   3        0.35        3.84      4.42 o 
   0 -13   3       18.56       18.92      5.60 o 
   1 -13   3        7.12       11.51      4.67 o 
   2 -13   3        4.54        3.50      4.91 o 
   3 -13   3        2.29        1.56      3.49 o 
   4 -13   3        0.03       -6.60      4.42 o 
   5 -13   3        2.78       10.23      6.16 o 
  -4 -12   3        0.23       -1.27      4.13 o 
  -3 -12   3       14.82        8.60      4.69 o 
  -2 -12   3        4.19        3.87      3.79 o 
  -1 -12   3        2.06       -0.20      3.20 o 
   0 -12   3       24.65       22.40      5.70 o 
   1 -12   3       21.04       25.28     10.37 o 
   2 -12   3       60.37       57.06     14.28 o 
   3 -12   3        1.56        1.26      3.02 o 
   4 -12   3       13.20        7.53      7.23 o 
   5 -12   3        8.18       16.07      6.15 o 
  -4 -11   3        0.00       -1.20      3.92 o 
  -3 -11   3       24.07       15.75      5.40 o 
  -2 -11   3       14.88        7.85      4.13 o 
  -1 -11   3      331.89      378.69     16.31 o 
   0 -11   3        0.58        0.20      3.22 o 
   1 -11   3       19.05       21.77      4.23 o 
   2 -11   3       33.04       29.14      4.65 o 
   3 -11   3       26.56       24.95      5.69 o 
   4 -11   3       11.44       15.73      5.75 o 
   5 -11   3        1.77        2.35      4.62 o 
   6 -11   3        0.02        1.91      4.82 o 
  -5 -10   3       18.36       13.35      5.90 o 
  -4 -10   3        4.19        6.55      4.26 o 
  -3 -10   3        0.08       -1.26      3.53 o 
  -2 -10   3       44.88       61.23      7.46 o 
  -1 -10   3       99.73       86.51     17.19 o 
   0 -10   3       44.08       38.56     17.32 o 
   1 -10   3       27.52       21.15      3.93 o 
   2 -10   3        0.05        0.54      2.96 o 
   3 -10   3        7.71        8.95      3.29 o 
   4 -10   3        5.83        5.63      3.11 o 
   5 -10   3        0.08        0.58      3.53 o 
   6 -10   3        8.39       13.56      5.50 o 
   7 -10   3        0.79        3.56      5.70 o 
  -6  -9   3        2.45        5.74      5.18 o 
  -5  -9   3        0.30        4.45      4.12 o 
  -4  -9   3        5.35        4.48      3.73 o 
  -3  -9   3       23.20       34.10      8.46 o 
  -2  -9   3        0.07       -0.64      5.05 o 
  -1  -9   3        2.83        4.73      4.64 o 
   0  -9   3      110.94      110.08     11.93 o 
   1  -9   3        4.03        6.46      2.35 o 
   2  -9   3       25.52       32.69      6.35 o 
   3  -9   3      116.42      144.23     20.75 o 
   4  -9   3       80.41      101.53     14.32 o 
   5  -9   3        0.43        4.42      4.14 o 
   6  -9   3       69.29       88.22     10.68 o 
   7  -9   3        3.99        6.19      5.28 o 
  -6  -8   3        1.89        3.76      4.19 o 
  -5  -8   3        7.28       10.22      4.84 o 
  -4  -8   3        6.78        6.94      4.13 o 
  -3  -8   3        0.18        1.75      4.91 o 
  -2  -8   3       12.46       10.60      7.78 o 
  -1  -8   3        1.49       -0.73      2.22 o 
   0  -8   3       26.11       27.56      3.79 o 
   1  -8   3        7.50        6.44      2.29 o 
   2  -8   3      211.87      230.76      8.30 o 
   3  -8   3      240.46      243.48      8.88 o 
   4  -8   3       23.71       23.01      5.28 o 
   5  -8   3       99.50       80.50      9.24 o 
   6  -8   3       39.61       49.77      8.45 o 
   7  -8   3        0.02        1.21      4.78 o 
  -7  -7   3        0.07        3.00      6.82 o 
  -6  -7   3        0.00        0.70      4.32 o 
  -5  -7   3        8.67        4.64      4.09 o 
  -4  -7   3        2.56        5.66      4.50 o 
  -3  -7   3       41.65       42.19     11.87 o 
  -2  -7   3      146.20      126.85     21.96 o 
  -1  -7   3       12.57       16.20      2.62 o 
   0  -7   3       58.28       61.34      4.23 o 
   1  -7   3      104.91       98.48      9.26 o 
   2  -7   3        0.93        0.11      1.27 o 
   3  -7   3       73.47       72.28      5.04 o 
   4  -7   3      996.73      988.64     29.39 o 
   5  -7   3        9.67        6.19      3.95 o 
   6  -7   3        0.03       -1.18      3.67 o 
   7  -7   3        0.59       -1.63      4.51 o 
   8  -7   3        2.54        2.38      5.75 o 
  -7  -6   3        3.12       -1.09      6.27 o 
  -6  -6   3        2.29        2.38      4.29 o 
  -5  -6   3        0.14        0.30      3.34 o 
  -4  -6   3        7.80        3.13      3.34 o 
  -3  -6   3        9.24       11.21      3.53 o 
  -2  -6   3        6.70       10.67      2.99 o 
  -1  -6   3      133.27      125.86      4.94 o 
   0  -6   3       72.13       75.81      4.23 o 
   1  -6   3     1251.48     1385.05     25.52 o 
   2  -6   3       64.33       50.98      3.73 o 
   3  -6   3        8.50       10.18      2.28 o 
   4  -6   3      216.09      224.15     16.10 o 
   5  -6   3       82.14       87.50      9.15 o 
   6  -6   3       28.44       19.90      5.86 o 
   7  -6   3       12.20       21.54      6.53 o 
   8  -6   3        0.95        0.75      6.00 o 
  -7  -5   3        1.62       -1.36      6.00 o 
  -6  -5   3        0.07       -4.72      3.93 o 
  -5  -5   3        4.22        2.29      3.34 o 
  -4  -5   3       68.92       69.76      8.18 o 
  -3  -5   3       82.94      101.61      8.87 o 
  -2  -5   3      432.34      441.69     10.55 o 
  -1  -5   3       16.04       13.83      1.91 o 
   0  -5   3      502.77      489.53     10.68 o 
   1  -5   3     1163.27     1223.16     22.25 o 
   2  -5   3      288.18      308.04     13.23 o 
   3  -5   3       13.34       10.03      3.96 o 
   4  -5   3       16.28       28.31      8.32 o 
   5  -5   3      366.56      360.21     16.09 o 
   6  -5   3        4.32        1.53      5.46 o 
   7  -5   3        0.28       -0.01      4.81 o 
   8  -5   3        0.13       10.64      8.46 o 
  -7  -4   3        4.89       -1.36      5.73 o 
  -6  -4   3       11.73       20.00      5.87 o 
  -5  -4   3      100.45       92.26      7.99 o 
  -4  -4   3       12.21       13.23      3.47 o 
  -3  -4   3       24.83       29.95      2.78 o 
  -2  -4   3     4480.01     4795.88     86.04 o 
  -1  -4   3      532.92      557.61     11.28 o 
   0  -4   3      288.37      288.14      6.90 o 
   1  -4   3        0.30       -0.27      0.82 o 
   2  -4   3      309.78      317.61      8.82 o 
   3  -4   3      384.60      334.48     18.55 o 
   4  -4   3        5.79        6.27      4.50 o 
   5  -4   3       31.04       45.31      9.00 o 
   6  -4   3       23.45       20.94      5.94 o 
   7  -4   3        0.00       -3.27      4.63 o 
   8  -4   3        0.25        6.00      8.46 o 
  -7  -3   3        0.71       -2.73      4.91 o 
  -6  -3   3       92.72       94.57      8.76 o 
  -5  -3   3      577.11      602.04     19.35 o 
  -4  -3   3      143.96      151.50      8.27 o 
  -3  -3   3      509.43      520.32     11.55 o 
  -2  -3   3      765.71      777.25     14.90 o 
  -1  -3   3      858.11      791.06     14.43 o 
   0  -3   3        0.42        0.58      0.88 o 
   1  -3   3      739.12      719.88     19.76 o 
   2  -3   3      146.32      159.55     14.19 o 
   3  -3   3       98.53      120.12     15.01 o 
   4  -3   3        0.03        1.31      2.10 o 
   5  -3   3       14.68       12.85      5.87 o 
   6  -3   3        7.07        4.68      4.14 o 
   7  -3   3       32.22       36.83     11.46 o 
   8  -3   3        1.54        6.27      8.46 o 
  -7  -2   3        1.57        5.73      6.27 o 
  -6  -2   3      239.89      243.50     12.08 o 
  -5  -2   3       53.85       41.66      5.59 o 
  -4  -2   3       67.26       68.33      4.36 o 
  -3  -2   3       91.15       84.04      3.96 o 
  -2  -2   3       39.00       34.00      3.43 o 
  -1  -2   3     1513.69     1446.81     23.95 o 
   0  -2   3     2390.82     2264.78     35.77 o 
   1  -2   3      456.23      420.68     11.48 o 
   2  -2   3      230.53      212.41      8.29 o 
   3  -2   3       71.41       70.38      5.88 o 
   4  -2   3       84.42       78.86      5.46 o 
   5  -2   3       20.74       29.17     13.50 o 
   6  -2   3       58.85       44.93     13.91 o 
   7  -2   3       13.77        0.27      6.27 o 
   8  -2   3        0.43       -6.00      5.73 o 
  -7  -1   3        0.55        1.64      4.91 o 
  -6  -1   3      132.90      126.04     12.55 o 
  -5  -1   3        0.01       -1.42      2.20 o 
  -4  -1   3      155.18      151.99      7.22 o 
  -3  -1   3       81.56       82.76      4.53 o 
  -2  -1   3      403.23      403.93     10.56 o 
  -1  -1   3      101.12      120.86      7.09 o 
   0  -1   3        0.02        2.12      1.00 o 
   1  -1   3      421.40      410.20     11.19 o 
   2  -1   3      300.08      290.54      9.82 o 
   3  -1   3      130.27      128.61      4.63 o 
   4  -1   3        1.42        2.21      1.72 o 
   5  -1   3        0.58        0.27      2.60 o 
   6  -1   3        1.28        3.55      5.18 o 
   7  -1   3       84.57       99.85     16.10 o 
   8  -1   3        0.97       -7.91      6.82 o 
  -7   0   3        6.73       16.10      6.27 o 
  -5   0   3       78.24       62.41     11.87 o 
  -4   0   3       58.71       63.29      6.82 o 
  -3   0   3      380.99      404.25     11.92 o 
  -2   0   3       28.11       25.50      2.86 o 
  -1   0   3      327.04      291.64     12.55 o 
   0   0   3     5235.08     4905.41     95.54 o 
   1   0   3      319.10      293.29      6.32 o 
   2   0   3       47.08       48.50      2.53 o 
   3   0   3      512.27      541.52     11.84 o 
   4   0   3      162.50      170.49     15.82 o 
   5   0   3        0.63       -0.27      4.91 o 
   6   0   3        5.39       -0.55      5.73 o 
   7   0   3        7.27       19.64      9.55 o 
   8   0   3        0.14       -2.46      7.37 o 
  -6   1   3       11.82       22.37      6.82 o 
  -5   1   3       26.31       22.37      6.00 o 
  -4   1   3      347.20      349.75     16.37 o 
  -3   1   3      423.43      440.38     12.70 o 
  -2   1   3       34.20       43.81      3.02 o 
  -1   1   3     1170.01     1134.78     24.27 o 
   0   1   3    25319.42    22650.67    341.25 o 
   1   1   3      137.99      135.23      4.16 o 
   2   1   3        8.60        8.36      1.56 o 
   3   1   3       59.27       66.34      3.74 o 
   4   1   3        3.30        4.04      1.97 o 
   5   1   3        0.00        4.09      5.46 o 
   6   1   3       17.75       25.64      9.82 o 
   7   1   3        5.41       14.19      9.55 o 
   8   1   3        5.58        7.91      9.82 o 
  -7   2   3        8.59       15.82      5.73 o 
  -5   2   3       18.48       25.37      5.73 o 
  -4   2   3        7.65        3.82      2.73 o 
  -3   2   3        0.17        0.82      1.91 o 
  -2   2   3       96.24      103.70      6.00 o 
  -1   2   3     1413.48     1433.92     31.51 o 
   0   2   3     4017.82     3743.09     59.26 o 
   1   2   3      795.45      890.02     16.54 o 
   2   2   3       24.28       22.21      2.28 o 
   3   2   3       63.95       65.82      3.84 o 
   4   2   3        0.37        3.95      2.42 o 
   5   2   3       12.22       11.73      7.09 o 
   6   2   3        3.71        4.09      5.73 o 
   7   2   3        4.17        1.64      7.09 o 
  -7   3   3        0.08       21.01      6.27 o 
  -5   3   3       16.00       23.21      4.91 o 
  -4   3   3       12.44       14.73      3.41 o 
  -3   3   3       36.62       42.56      5.18 o 
  -2   3   3       65.69       58.03      4.38 o 
  -1   3   3      223.26      209.17      6.23 o 
   0   3   3      219.04      218.83      6.33 o 
   1   3   3       89.50       88.39      6.04 o 
   2   3   3      152.76      172.80      6.08 o 
   3   3   3       53.29       52.81      5.20 o 
   4   3   3        1.33       -0.14      2.56 o 
   5   3   3        5.15        0.27      5.18 o 
   6   3   3        0.64       -0.27      6.82 o 
   7   3   3        0.03        0.00      9.00 o 
  -8   4   3        8.50       34.92      8.73 o 
  -5   4   3        4.02        5.36      3.38 o 
  -4   4   3       17.19       23.87      4.29 o 
  -3   4   3       29.39       27.35      3.99 o 
  -2   4   3      422.57      430.78     17.73 o 
  -1   4   3      195.05      185.43      7.63 o 
   0   4   3        5.97        1.55      1.43 o 
   1   4   3       88.90       93.73      6.02 o 
   2   4   3        2.22        4.30      1.85 o 
   3   4   3       36.59       40.26      4.99 o 
   4   4   3        0.01        2.31      2.84 o 
   5   4   3        0.03        1.36      6.00 o 
   6   4   3       55.56       80.75     15.82 o 
   7   4   3        1.09       14.19     10.37 o 
  -8   5   3        0.63       18.55      6.82 o 
  -5   5   3       11.49       11.24      8.87 o 
  -4   5   3       60.71       66.92      7.37 o 
  -3   5   3       42.59       46.45      5.30 o 
  -2   5   3       52.44       52.69      4.92 o 
  -1   5   3       31.61       28.45      3.49 o 
   0   5   3      193.64      192.77      6.75 o 
   1   5   3       17.22       23.01      3.94 o 
   2   5   3       68.22       78.50     10.09 o 
   3   5   3        6.43        6.88      3.02 o 
   4   5   3       13.83       15.23      4.32 o 
   5   5   3      113.59       81.30     14.46 o 
   6   5   3        1.35        3.82      6.82 o 
   7   5   3        5.24        5.73     10.37 o 
  -5   6   3       17.86       22.89      5.11 o 
  -4   6   3        0.30        1.48      3.96 o 
  -3   6   3       11.00       20.46      5.46 o 
  -2   6   3      111.14      119.08      6.40 o 
  -1   6   3       62.90       62.71      7.40 o 
   0   6   3        0.04        1.28      1.68 o 
   1   6   3       20.86       22.49      4.24 o 
   2   6   3        4.82        9.31      5.46 o 
   3   6   3       57.23       60.02      6.62 o 
   4   6   3        0.54        3.70      3.96 o 
   5   6   3       14.04       12.28      7.91 o 
   6   6   3       21.94       16.64     10.37 o 
  -5   7   3        7.84       -2.46      4.09 o 
  -4   7   3      226.91      189.88     13.91 o 
  -3   7   3       36.39       46.11      8.46 o 
  -2   7   3        0.31       -1.15      1.88 o 
  -1   7   3        2.26        3.65      2.08 o 
   0   7   3       57.03       58.82      4.85 o 
   1   7   3       32.70       34.04      5.28 o 
   2   7   3       27.76       28.90      5.04 o 
   3   7   3       27.23       29.50      5.60 o 
   4   7   3       18.30       22.96      5.08 o 
   5   7   3        1.43        4.37      8.18 o 
   6   7   3        0.07       -3.82      8.73 o 
  -5   8   3        5.88        0.55      4.64 o 
  -4   8   3      244.01      284.28     18.55 o 
  -3   8   3        9.94       18.28      6.82 o 
  -2   8   3       20.46       22.06      4.00 o 
  -1   8   3       51.04       49.72      5.01 o 
   0   8   3        0.60        1.93      2.87 o 
   1   8   3        0.04       -0.30      3.68 o 
   2   8   3        3.56        4.51      3.47 o 
   3   8   3        0.02        3.08      4.50 o 
   4   8   3        1.00       -0.23      3.43 o 
   5   8   3        0.65        7.64      9.28 o 
  -5   9   3        0.00       -7.09      5.18 o 
  -4   9   3        3.84        3.55      6.27 o 
  -3   9   3       45.43       45.58     11.13 o 
  -2   9   3        9.60        8.79      4.42 o 
  -1   9   3        1.20       -0.05      2.48 o 
   0   9   3       10.16        6.49      3.63 o 
   1   9   3        1.29        6.08      3.73 o 
   2   9   3        0.02       -0.33      3.21 o 
   3   9   3        1.42       -5.11      3.41 o 
   4   9   3        3.98        3.00      4.09 o 
  -6  10   3        0.17       28.10      9.00 o 
  -5  10   3       17.94       33.01      8.73 o 
  -4  10   3        0.79        5.68     10.64 o 
  -3  10   3       24.74       31.95      5.16 o 
  -2  10   3        0.51       -0.31      5.73 o 
  -1  10   3        9.96        5.72      4.64 o 
   0  10   3       19.84       10.47      4.34 o 
   1  10   3        0.06        1.05      3.22 o 
   2  10   3        3.07        3.43      4.19 o 
   3  10   3        0.17        4.00      4.39 o 
   4  10   3        0.58       -2.50      4.42 o 
  -5  11   3       15.57       33.01      9.55 o 
  -4  11   3        5.66       16.11      5.30 o 
  -3  11   3       38.18       50.56      6.35 o 
  -2  11   3        1.16       -0.31      5.18 o 
  -1  11   3        1.32        1.02      3.92 o 
   0  11   3        3.51        2.04      4.31 o 
   1  11   3       11.13        7.72      4.78 o 
   2  11   3        5.77        9.67      6.55 o 
   3  11   3        0.02       -2.70      4.38 o 
  -4  12   3        8.99       11.21      9.28 o 
  -3  12   3       22.61       32.69     11.11 o 
  -2  12   3        1.26        0.10      4.42 o 
  -1  12   3        1.16        3.21      4.13 o 
   0  12   3        0.13       -0.16      4.58 o 
   1  12   3        6.63        7.24      5.00 o 
  -1 -14   4        0.00        1.60      4.46 o 
   0 -14   4        0.07       -2.02      4.77 o 
   1 -14   4        0.36        0.25      8.73 o 
   2 -14   4        0.70        7.01      8.73 o 
   3 -14   4        0.50        0.51      4.07 o 
  -3 -13   4        0.01        2.70      4.31 o 
  -2 -13   4        0.33        0.45      5.18 o 
  -1 -13   4        1.26       -1.06      4.21 o 
   0 -13   4        7.89       15.80      7.23 o 
   1 -13   4        3.86        6.79      4.58 o 
   2 -13   4       31.39       31.68      6.42 o 
   3 -13   4        0.02        0.38      3.47 o 
   4 -13   4        0.01       -4.02      4.32 o 
   5 -13   4       13.67       26.33      7.46 o 
  -4 -12   4        0.61        3.21      4.89 o 
  -3 -12   4        0.04       -0.63      3.96 o 
  -2 -12   4        2.63        9.35      4.58 o 
  -1 -12   4        2.29        7.43      4.38 o 
   0 -12   4       17.17       21.85      5.43 o 
   1 -12   4        7.63       12.22      4.49 o 
   2 -12   4        5.06        7.12      3.70 o 
   3 -12   4        1.18        1.72      3.01 o 
   4 -12   4        0.14       -2.36      4.04 o 
   5 -12   4       14.76       23.05      6.94 o 
  -5 -11   4        0.08        3.11      4.63 o 
  -4 -11   4        1.00        7.46      6.41 o 
  -3 -11   4        0.00        3.04      3.51 o 
  -2 -11   4      190.07      119.20      9.90 o 
  -1 -11   4        8.49        1.11      4.64 o 
   0 -11   4        0.17       -2.26      3.14 o 
   1 -11   4       51.62       53.44      5.58 o 
   2 -11   4        7.21        4.05      2.87 o 
   3 -11   4       41.70       37.40      5.03 o 
   4 -11   4        1.62        2.81      3.92 o 
   5 -11   4        0.77        6.69      4.62 o 
   6 -11   4       45.94       53.24      9.57 o 
  -5 -10   4        2.25        4.67      4.78 o 
  -4 -10   4        0.21       -0.08      4.13 o 
  -3 -10   4        0.05       -1.41      4.23 o 
  -2 -10   4       52.50       61.25      7.34 o 
  -1 -10   4      619.75      639.43     20.82 o 
   0 -10   4        3.16        1.83      3.27 o 
   1 -10   4        2.99        3.36      2.65 o 
   2 -10   4        5.12        3.23      2.38 o 
   3 -10   4       11.90        7.05      2.80 o 
   4 -10   4       25.51       17.05     15.82 o 
   5 -10   4        0.14        5.02      6.14 o 
   6 -10   4        1.08        0.98      4.53 o 
   7 -10   4        2.55        7.50      6.25 o 
  -6  -9   4        0.22       -2.46      5.46 o 
  -5  -9   4       23.67       22.03      7.50 o 
  -4  -9   4       20.18        2.88     11.46 o 
  -3  -9   4        0.70       -3.35      2.77 o 
  -2  -9   4       69.59       67.69      8.73 o 
  -1  -9   4       94.47       88.21      7.46 o 
   0  -9   4       11.73        8.20      2.67 o 
   1  -9   4        8.21        5.52      3.01 o 
   2  -9   4       15.13       16.50      4.79 o 
   3  -9   4        3.98        6.11      2.53 o 
   4  -9   4        9.25        4.74      3.68 o 
   5  -9   4        3.85        7.09      4.13 o 
   6  -9   4        3.37        6.14      4.74 o 
   7  -9   4       15.88       10.23      8.05 o 
  -6  -8   4        4.27       -3.55      6.00 o 
  -5  -8   4       13.95        7.98      8.18 o 
  -4  -8   4        5.78        4.24      4.19 o 
  -3  -8   4        0.27        0.63      3.07 o 
  -2  -8   4        0.27       -2.95      2.60 o 
  -1  -8   4       22.74       21.43      4.05 o 
   0  -8   4       11.87        9.42      2.41 o 
   1  -8   4       21.15       28.03      3.81 o 
   2  -8   4       36.05       41.53      3.90 o 
   3  -8   4       38.79       40.48      5.89 o 
   4  -8   4      412.31      406.29     17.25 o 
   5  -8   4       12.66       10.22      4.89 o 
   6  -8   4       13.21       13.53      5.37 o 
   7  -8   4        0.47        4.89      6.00 o 
  -7  -7   4        4.20       12.55      7.64 o 
  -6  -7   4        3.50        2.73      6.00 o 
  -5  -7   4        3.00        3.20      3.76 o 
  -4  -7   4       11.11       12.17      4.34 o 
  -3  -7   4        0.80        0.69      2.87 o 
  -2  -7   4       73.75       67.61      5.94 o 
  -1  -7   4       18.67       18.46      2.69 o 
   0  -7   4        4.80        6.76      1.88 o 
   1  -7   4       44.10       47.16      4.51 o 
   2  -7   4        0.17        1.35      1.41 o 
   3  -7   4      288.69      313.10      9.77 o 
   4  -7   4       39.48       54.37      7.07 o 
   5  -7   4        0.19        1.14      3.37 o 
   6  -7   4       22.10       17.64      5.88 o 
   7  -7   4        6.31       11.68      5.36 o 
  -7  -6   4        0.20       -1.91      6.55 o 
  -6  -6   4        0.42       -0.55      5.18 o 
  -5  -6   4        0.25        3.64      3.73 o 
  -4  -6   4        0.23        1.79      2.99 o 
  -3  -6   4       34.12       29.74      4.81 o 
  -2  -6   4        2.48        7.23      1.87 o 
  -1  -6   4      136.42      128.21     10.93 o 
   0  -6   4        1.85        0.27      1.24 o 
   1  -6   4        5.57        5.22      1.64 o 
   2  -6   4       34.26       39.73      3.24 o 
   3  -6   4       25.48       31.83      3.35 o 
   4  -6   4      562.17      547.28     19.69 o 
   5  -6   4      158.11      161.65     16.64 o 
   6  -6   4       58.99       62.83     16.78 o 
   7  -6   4        8.30        3.01      4.62 o 
   8  -6   4        0.08        5.16      6.02 o 
  -7  -5   4        0.84       -3.27      6.55 o 
  -6  -5   4        9.13       13.37      7.09 o 
  -5  -5   4       18.57       25.52      5.30 o 
  -4  -5   4       66.17       70.31     10.91 o 
  -3  -5   4        1.36        1.00      2.29 o 
  -2  -5   4       16.51       11.33      2.41 o 
  -1  -5   4        5.81        3.63      1.52 o 
   0  -5   4      159.26      162.13      5.23 o 
   1  -5   4     4541.47     4500.41     71.42 o 
   2  -5   4      242.21      243.70      7.04 o 
   3  -5   4      253.76      246.73     12.41 o 
   4  -5   4       10.08       14.66      7.09 o 
   5  -5   4        4.93        4.91      5.73 o 
   6  -5   4       59.30       67.39     13.10 o 
   7  -5   4        1.77       -2.73      6.00 o 
  -8  -4   4        0.16        7.64      8.46 o 
  -7  -4   4        3.66        1.64      5.73 o 
  -6  -4   4      107.83      118.40     13.10 o 
  -5  -4   4        9.56       11.31      3.87 o 
  -4  -4   4        9.55        9.33      3.96 o 
  -3  -4   4      605.27      674.86     14.51 o 
  -2  -4   4      102.54      113.30      4.48 o 
  -1  -4   4       20.27       36.25      5.34 o 
   0  -4   4        0.28       -0.23      0.92 o 
   1  -4   4       18.70       15.29      1.77 o 
   2  -4   4      429.15      430.13     12.63 o 
   3  -4   4       99.88      102.82      7.52 o 
   4  -4   4       11.50       24.03      4.81 o 
   5  -4   4        0.00       -1.06      3.41 o 
   6  -4   4       49.16       47.54     12.00 o 
   7  -4   4       11.05       -0.71      4.09 o 
   8  -4   4        8.41        4.09      9.28 o 
  -8  -3   4        4.56        2.73      7.64 o 
  -7  -3   4        0.19        8.18      6.55 o 
  -6  -3   4       10.06        8.73      6.00 o 
  -5  -3   4      513.95      447.99     16.01 o 
  -4  -3   4       19.93       23.41      3.04 o 
  -3  -3   4      328.91      337.67      8.79 o 
  -2  -3   4        1.39        1.65      1.40 o 
  -1  -3   4      855.46      850.80     15.51 o 
   0  -3   4      171.25      196.14      7.98 o 
   1  -3   4      113.89      119.98      5.29 o 
   2  -3   4       60.28       59.37     19.10 o 
   3  -3   4       60.37       60.58      5.88 o 
   4  -3   4        6.79       -0.10      2.36 o 
   5  -3   4        5.73        2.83      3.07 o 
   6  -3   4       14.31        8.43      4.77 o 
   7  -3   4        5.52        4.37      7.64 o 
   8  -3   4        1.30        1.91      7.64 o 
  -8  -2   4        4.28       16.64      8.18 o 
  -7  -2   4       11.25       -1.09      5.18 o 
  -6  -2   4       22.32       28.65      7.37 o 
  -5  -2   4       94.23      101.15      7.81 o 
  -4  -2   4       11.72        9.64      2.35 o 
  -3  -2   4       73.78       77.48      4.82 o 
  -2  -2   4        7.28        6.94      1.65 o 
  -1  -2   4      166.19      173.22      6.41 o 
   0  -2   4       53.53       38.42      6.14 o 
   1  -2   4     3428.90     3253.15     66.15 o 
   2  -2   4       72.88       71.05      5.02 o 
   3  -2   4        6.19        4.09      1.18 o 
   4  -2   4      157.60      182.72     15.01 o 
   5  -2   4       31.24       27.08      5.48 o 
   6  -2   4        3.09        5.73      6.27 o 
   7  -2   4        2.40        9.55      8.46 o 
   8  -2   4        0.83        0.55      8.73 o 
  -8  -1   4        0.08        2.18      6.27 o 
  -7  -1   4        5.82       10.64      6.00 o 
  -6  -1   4       21.01        9.00      5.46 o 
  -5  -1   4      140.42      132.86     10.64 o 
  -4  -1   4      180.93      161.26     21.42 o 
  -3  -1   4      224.25      237.70      8.23 o 
  -2  -1   4       42.85       48.88      5.32 o 
  -1  -1   4      680.22      616.84     22.64 o 
   0  -1   4       23.94       41.49     11.19 o 
   1  -1   4      109.56      121.56      5.40 o 
   2  -1   4       27.39       23.30      3.21 o 
   3  -1   4      994.88      973.67     18.39 o 
   4  -1   4      222.11      248.20     11.38 o 
   5  -1   4        6.16        9.55      3.73 o 
   6  -1   4        8.11        7.09      6.55 o 
   7  -1   4        0.10        4.91      7.09 o 
   8  -1   4        2.11       -6.00      8.18 o 
  -8   0   4       14.83       12.00      7.37 o 
  -7   0   4       11.62        9.82      5.46 o 
  -6   0   4      107.40      114.31     12.00 o 
  -5   0   4      202.54      163.15     12.55 o 
  -4   0   4       39.07       39.59      4.39 o 
  -3   0   4      124.08      108.84     11.87 o 
  -2   0   4       17.08       25.10      4.64 o 
  -1   0   4      904.92      860.47     29.74 o 
   0   0   4     3993.06     3821.46     75.95 o 
   1   0   4       11.79       15.68      1.54 o 
   2   0   4      613.81      556.49     11.31 o 
   3   0   4      244.52      274.10      7.46 o 
   4   0   4      445.82      419.99     15.30 o 
   5   0   4       10.28        5.73      5.18 o 
   6   0   4        0.17       -7.78      5.18 o 
   7   0   4       25.60       27.83     10.91 o 
   8   0   4        0.02        3.27      9.28 o 
  -8   1   4        7.01       18.28      8.18 o 
  -6   1   4       47.29       31.65      7.64 o 
  -5   1   4       44.00       52.65      8.73 o 
  -4   1   4        2.35        1.04      2.02 o 
  -3   1   4       81.97       93.95      4.95 o 
  -2   1   4      215.18      226.88      7.17 o 
  -1   1   4      366.07      344.98     12.55 o 
   0   1   4     2291.11     2316.05     37.94 o 
   1   1   4      881.64      933.16     17.23 o 
   2   1   4      609.63      617.93     12.93 o 
   3   1   4       85.24      102.01      7.85 o 
   4   1   4        6.85        7.95      2.77 o 
   5   1   4       11.75       10.91      7.09 o 
   6   1   4        0.05        1.64      6.55 o 
   7   1   4        3.15        8.18      9.00 o 
  -7   2   4       13.80       15.55      6.55 o 
  -6   2   4        2.40       12.28      5.73 o 
  -5   2   4       26.49       27.28      7.09 o 
  -4   2   4       45.82       38.96      4.44 o 
  -3   2   4      669.68      763.72     20.73 o 
  -2   2   4      314.31      301.29      9.37 o 
  -1   2   4     1459.23     1468.57     32.32 o 
   0   2   4      506.92      525.92     12.17 o 
   1   2   4      390.59      402.64     13.00 o 
   2   2   4      145.40      149.71      5.30 o 
   3   2   4       12.86       12.77      2.28 o 
   4   2   4        0.31        0.27      2.31 o 
   5   2   4       16.12       31.65      9.82 o 
   6   2   4        0.01        2.73      6.55 o 
   7   2   4        0.00       -1.36      6.82 o 
  -7   3   4       25.14       25.92      7.37 o 
  -6   3   4       10.30       16.37      6.55 o 
  -5   3   4        1.10        0.27      4.37 o 
  -4   3   4       54.59       57.07      5.44 o 
  -3   3   4       79.15       80.88      5.33 o 
  -2   3   4      868.85      872.87     21.83 o 
  -1   3   4       29.84       30.47      3.43 o 
   0   3   4       43.52       37.97      3.09 o 
   1   3   4      437.44      447.17     14.01 o 
   2   3   4       35.32       40.95      6.12 o 
   3   3   4        6.22        9.92      2.93 o 
   4   3   4        9.69        7.03      3.41 o 
   5   3   4        6.10       15.01      8.18 o 
   6   3   4       21.74       17.73      9.82 o 
   7   3   4        3.68       -4.91      8.18 o 
  -8   4   4        0.08       23.46      7.91 o 
  -7   4   4        0.78        6.55      5.46 o 
  -6   4   4        4.96        9.55      5.46 o 
  -5   4   4       47.97       48.29      9.82 o 
  -4   4   4       91.35       83.83      9.28 o 
  -3   4   4        8.51       15.51      6.41 o 
  -2   4   4      236.90      228.27      9.28 o 
  -1   4   4       13.12       12.02      2.35 o 
   0   4   4       82.66       78.71      5.69 o 
   1   4   4      132.83      140.19      5.88 o 
   2   4   4       18.47       23.10      3.05 o 
   3   4   4       45.18       49.76      5.49 o 
   4   4   4        1.79        3.74      6.68 o 
   5   4   4       34.95       35.19     10.91 o 
   6   4   4       25.08       31.10     12.28 o 
   7   4   4        3.06        3.55      9.82 o 
  -8   5   4        0.27       14.19      6.27 o 
  -7   5   4        3.58       12.55      6.00 o 
  -6   5   4        0.22        7.09      5.18 o 
  -5   5   4        0.56        7.37      5.46 o 
  -4   5   4       19.53       19.38      5.05 o 
  -3   5   4      325.94      329.41     12.58 o 
  -2   5   4       62.09       66.01      5.82 o 
  -1   5   4       59.67       59.84      9.93 o 
   0   5   4       24.90       33.41      3.56 o 
   1   5   4      121.40      137.94      6.94 o 
   2   5   4       48.29       42.17      6.82 o 
   3   5   4        0.04        1.05      3.27 o 
   4   5   4        0.00        3.04      4.09 o 
   5   5   4        2.56        4.64      7.09 o 
   6   5   4        3.89        2.73      8.18 o 
  -7   6   4        3.27       15.28      6.27 o 
  -6   6   4       41.20       44.74     10.64 o 
  -5   6   4        2.80        6.82      4.64 o 
  -4   6   4        1.30        0.91      2.99 o 
  -3   6   4        6.66       10.13      3.76 o 
  -2   6   4        2.00        3.78      2.30 o 
  -1   6   4      104.46       86.22      9.90 o 
   0   6   4       15.75        9.14      2.69 o 
   1   6   4       18.69       23.70      7.78 o 
   2   6   4        5.25        6.06      3.18 o 
   3   6   4        4.78        6.72      3.38 o 
   4   6   4        0.18        1.21      6.96 o 
   5   6   4        5.45        6.00      8.18 o 
   6   6   4        2.29        6.55      9.28 o 
  -7   7   4        9.12       23.74      8.18 o 
  -6   7   4       18.41       26.19      8.73 o 
  -5   7   4       18.74        9.00      6.00 o 
  -4   7   4       20.66       24.54      5.30 o 
  -3   7   4       17.91       12.14      4.44 o 
  -2   7   4       12.12        9.59      3.35 o 
  -1   7   4        0.25       -1.82      2.14 o 
   0   7   4       97.14      101.14      6.73 o 
   1   7   4       26.41       29.49     16.10 o 
   2   7   4       21.07       24.05      5.05 o 
   3   7   4       39.81       43.07      6.41 o 
   4   7   4        3.62        9.41      4.49 o 
   5   7   4        9.19        8.73      9.28 o 
  -7   8   4        0.15       18.28      7.09 o 
  -6   8   4        6.25       15.28      6.55 o 
  -5   8   4        7.70       19.10      7.91 o 
  -4   8   4      110.62      127.36     10.45 o 
  -3   8   4        0.16        3.27      3.67 o 
  -2   8   4       27.73       26.86      4.39 o 
  -1   8   4       14.19       11.39      3.62 o 
   0   8   4       35.16       21.43      4.84 o 
   1   8   4        0.76        0.82      3.14 o 
   2   8   4        0.15        4.06      3.82 o 
   3   8   4       16.92       22.44      8.73 o 
   4   8   4        2.88        3.54      4.38 o 
   5   8   4        0.21        4.91      7.37 o 
  -6   9   4        9.23       18.28      7.37 o 
  -5   9   4       15.91       12.82      7.09 o 
  -4   9   4       20.09       27.49      6.37 o 
  -3   9   4        3.58       11.03      4.70 o 
  -2   9   4        7.39        7.70      3.44 o 
  -1   9   4       12.34       19.44      3.97 o 
   0   9   4        7.64        7.61      4.06 o 
   1   9   4        4.57        0.77      3.22 o 
   2   9   4        0.01       -3.43      3.53 o 
   3   9   4        3.57        2.84      5.32 o 
   4   9   4        3.32        6.54      4.95 o 
  -5  10   4        0.88        7.09      6.27 o 
  -4  10   4        0.47        5.58     11.73 o 
  -3  10   4        0.56        4.65      4.39 o 
  -2  10   4        0.08        0.78      5.01 o 
  -1  10   4        1.12        1.31      3.47 o 
   0  10   4        2.78        6.26      4.13 o 
   1  10   4        0.57        4.69      4.32 o 
   2  10   4        0.21        2.02      6.41 o 
   3  10   4        0.00        2.21      5.46 o 
  -4  11   4       12.32       26.74      9.00 o 
  -3  11   4        5.22        3.41     11.87 o 
  -2  11   4        2.29        4.85      5.05 o 
  -1  11   4        1.15       -1.05      3.93 o 
   0  11   4        5.87        9.51      5.00 o 
   1  11   4        8.26        2.27      4.51 o 
   2  11   4        0.31        0.77      4.46 o 
  -3  12   4        5.95       -6.82      7.91 o 
  -2  12   4        6.02        3.38      4.85 o 
  -1  12   4        0.85        3.17      4.89 o 
   0  12   4        0.01        1.00      4.64 o 
  -2 -14   5        1.33        4.02      6.00 o 
  -1 -14   5        1.75        4.13      4.63 o 
   0 -14   5        0.05       10.81      4.91 o 
   1 -14   5        0.30        4.42      4.54 o 
   2 -14   5        1.16        6.82      4.77 o 
   3 -14   5        9.94       10.69      7.09 o 
   4 -14   5        0.30        4.05      5.58 o 
  -3 -13   5        2.00       10.58      5.75 o 
  -2 -13   5        1.10        8.02      4.74 o 
  -1 -13   5        1.61       -1.56      6.27 o 
   0 -13   5       11.52        7.34      4.29 o 
   1 -13   5       48.87       57.21      7.97 o 
   2 -13   5        4.43        7.35      3.87 o 
   3 -13   5        1.56        1.51      4.72 o 
   4 -13   5        0.16       -0.78      4.85 o 
   5 -13   5        0.01        1.77      5.02 o 
  -4 -12   5        0.53        3.94      4.58 o 
  -3 -12   5        5.15       11.22      5.87 o 
  -2 -12   5       26.06       27.16      6.14 o 
  -1 -12   5        1.63        3.53      3.54 o 
   0 -12   5       20.35       13.42      6.14 o 
   1 -12   5       81.92       78.44      8.13 o 
   2 -12   5       13.74       14.69      4.05 o 
   3 -12   5        0.86        6.00      4.44 o 
   4 -12   5        0.58        1.40      3.99 o 
   5 -12   5       17.79       18.09     14.32 o 
  -5 -11   5        0.00       -2.18      5.18 o 
  -4 -11   5        0.12       -0.82      5.87 o 
  -3 -11   5       35.62       32.02     13.78 o 
  -2 -11   5       10.75        7.49      4.38 o 
  -1 -11   5        2.18       -3.66      6.68 o 
   0 -11   5        3.02        2.62      3.38 o 
   1 -11   5       20.24       14.69      3.78 o 
   2 -11   5        6.58        8.69      3.44 o 
   3 -11   5       88.30       86.92     10.37 o 
   4 -11   5       16.21       20.85      5.98 o 
   5 -11   5        6.62        7.23      4.92 o 
   6 -11   5        0.93        4.23      5.28 o 
  -5 -10   5        2.19        3.00      6.55 o 
  -4 -10   5        0.01       -4.65      6.00 o 
  -3 -10   5       34.55       30.94     10.23 o 
  -2 -10   5      290.59      317.73     14.02 o 
  -1 -10   5       70.84       74.79      7.53 o 
   0 -10   5      283.99      300.66     10.50 o 
   1 -10   5        0.00        0.57      2.25 o 
   2 -10   5       12.38        8.50      2.96 o 
   3 -10   5       62.59       51.10      8.87 o 
   4 -10   5        1.68       -0.10      3.53 o 
   5 -10   5        7.74        6.27      4.63 o 
   6 -10   5        2.16        0.07      4.52 o 
   7 -10   5        2.32        2.89      5.90 o 
  -6  -9   5        0.89        0.55      6.00 o 
  -5  -9   5        0.77       -3.55      4.91 o 
  -4  -9   5       69.57       69.76      8.23 o 
  -3  -9   5        6.16       10.80      4.09 o 
  -2  -9   5        4.31        3.11      3.38 o 
  -1  -9   5       40.27       42.81      5.70 o 
   0  -9   5      380.51      369.33     11.75 o 
   1  -9   5        8.19       11.16      3.66 o 
   2  -9   5        0.31       -0.88      1.94 o 
   3  -9   5        1.81        1.15      2.15 o 
   4  -9   5       26.56       16.67      4.98 o 
   5  -9   5        4.70       10.40      4.51 o 
   6  -9   5        9.05       12.97      6.02 o 
   7  -9   5       25.89       22.72      7.91 o 
  -6  -8   5        0.01        0.55      6.00 o 
  -5  -8   5        4.39       22.64      8.18 o 
  -4  -8   5        6.17        6.63      4.06 o 
  -3  -8   5        0.15        3.22      3.34 o 
  -2  -8   5       40.17       45.00      5.39 o 
  -1  -8   5       37.92       41.90      5.44 o 
   0  -8   5        0.03        2.70      1.98 o 
   1  -8   5       14.25       15.20      2.76 o 
   2  -8   5       15.66        9.42      2.86 o 
   3  -8   5      135.97      144.22     10.25 o 
   4  -8   5      242.67      243.94     13.05 o 
   5  -8   5        1.76        3.76      3.73 o 
   6  -8   5       30.04       41.03      8.26 o 
   7  -8   5       14.11       14.39      6.07 o 
  -7  -7   5        0.33        4.91      6.82 o 
  -6  -7   5        0.00       -5.73      5.18 o 
  -5  -7   5       26.32       28.65      7.91 o 
  -4  -7   5       21.89       29.72      5.40 o 
  -3  -7   5       14.02       18.66      5.73 o 
  -2  -7   5       18.30       31.58      4.42 o 
  -1  -7   5      107.89      105.37      5.32 o 
   0  -7   5       69.19       64.61      4.62 o 
   1  -7   5        4.00        4.14      1.62 o 
   2  -7   5        6.10       12.63      2.43 o 
   3  -7   5     1022.90      979.20     37.51 o 
   4  -7   5      150.41      150.32     10.91 o 
   5  -7   5       50.26       67.13      8.72 o 
   6  -7   5        0.30        0.68      4.42 o 
   7  -7   5       15.55       17.04      6.48 o 
  -7  -6   5        5.73        2.18      7.64 o 
  -6  -6   5        5.15        1.36      6.00 o 
  -5  -6   5        6.59       -2.46      4.91 o 
  -4  -6   5       91.98      102.99      8.00 o 
  -3  -6   5       17.00       18.39      3.92 o 
  -2  -6   5        0.87        1.07      1.64 o 
  -1  -6   5      248.18      257.08      8.31 o 
   0  -6   5        3.05        7.45      1.78 o 
   1  -6   5       46.19       46.21      3.36 o 
   2  -6   5       23.79       29.22      3.41 o 
   3  -6   5      329.17      343.55     13.94 o 
   4  -6   5       11.11       12.36      4.19 o 
   5  -6   5      755.03      753.13     32.19 o 
   6  -6   5        2.84        5.99      4.13 o 
   7  -6   5        2.93        6.96      5.21 o 
   8  -6   5        4.50        8.92      6.65 o 
  -7  -5   5        0.00        4.64      7.09 o 
  -6  -5   5        5.76        3.27      6.00 o 
  -5  -5   5        0.05       25.64      7.09 o 
  -4  -5   5       10.57       13.28      4.04 o 
  -3  -5   5       22.20       25.46      4.12 o 
  -2  -5   5      142.67      148.70      5.48 o 
  -1  -5   5        5.50       10.14      2.65 o 
   0  -5   5       12.86       17.51      2.15 o 
   1  -5   5     1611.79     1731.72     30.01 o 
   2  -5   5      295.50      332.99      8.43 o 
   3  -5   5      110.49      103.34      7.91 o 
   4  -5   5        5.66        6.00      4.37 o 
   5  -5   5      213.74      213.80     30.56 o 
   6  -5   5       41.96       38.24      7.41 o 
   7  -5   5        9.03       10.18      6.82 o 
  -8  -4   5        7.82       -2.73      7.09 o 
  -7  -4   5        5.35        1.91      6.00 o 
  -6  -4   5       39.48       47.47      9.82 o 
  -5  -4   5        2.46        8.18      5.46 o 
  -4  -4   5        4.47        4.23      2.70 o 
  -3  -4   5        0.82        0.66      1.68 o 
  -2  -4   5      152.67      201.79     11.29 o 
  -1  -4   5      734.43      776.26     14.99 o 
   0  -4   5       91.37       80.03      4.97 o 
   1  -4   5      225.57      240.54      6.21 o 
   2  -4   5       23.92       27.40      2.46 o 
   3  -4   5       37.84       53.90      5.69 o 
   4  -4   5       58.17       64.65      7.23 o 
   5  -4   5       43.31       38.57      6.55 o 
   6  -4   5       39.37       43.05     12.96 o 
   7  -4   5       12.90        7.64      7.91 o 
   8  -4   5        0.07       -3.82      7.37 o 
  -8  -3   5        0.24       -2.18      6.55 o 
  -7  -3   5        6.45        3.55      6.27 o 
  -6  -3   5      119.13      149.50     14.73 o 
  -5  -3   5        0.01        5.73      4.64 o 
  -4  -3   5       97.69      106.63      5.48 o 
  -3  -3   5       39.69       39.90      4.26 o 
  -2  -3   5      196.11      227.49      6.42 o 
  -1  -3   5     2422.33     2478.38     40.36 o 
   0  -3   5      168.54      162.35      4.69 o 
   1  -3   5       80.71       77.09      3.64 o 
   2  -3   5       11.81       10.02      2.68 o 
   3  -3   5       68.17       75.49      6.37 o 
   4  -3   5       13.66       13.03      3.84 o 
   5  -3   5        1.44        0.95      3.09 o 
   6  -3   5       13.32        6.62      4.53 o 
   7  -3   5        4.02       -3.00      7.09 o 
   8  -3   5        1.79        0.82      7.37 o 
  -8  -2   5        7.78        2.73      6.82 o 
  -7  -2   5        0.89        4.91      6.27 o 
  -6  -2   5        3.62       -0.27      4.64 o 
  -5  -2   5      307.24      279.27     24.96 o 
  -4  -2   5      300.51      275.82     14.73 o 
  -3  -2   5       50.99       47.19      7.09 o 
  -2  -2   5      683.81      745.42     17.24 o 
  -1  -2   5        4.95       11.19      3.82 o 
   0  -2   5      392.94      384.44     10.67 o 
   1  -2   5      113.36      113.27      8.18 o 
   2  -2   5        0.53        1.78      1.83 o 
   3  -2   5       75.29       82.02      6.64 o 
   4  -2   5        0.19       -2.46      2.31 o 
   5  -2   5        1.49       -0.79      3.68 o 
   6  -2   5       45.78       32.74      9.82 o 
   7  -2   5        1.99        9.82      7.91 o 
   8  -2   5        4.08        5.18      6.82 o 
  -8  -1   5       13.82        7.64      7.64 o 
  -7  -1   5       25.10       21.28      7.64 o 
  -5  -1   5      508.13      529.00     24.55 o 
  -4  -1   5       30.06       22.64      6.00 o 
  -3  -1   5       13.18       11.81      2.27 o 
  -2  -1   5      165.84      174.60     10.64 o 
  -1  -1   5      240.80      245.54     12.82 o 
   0  -1   5      370.04      350.86     10.21 o 
   1  -1   5      114.93      105.46      5.50 o 
   2  -1   5        2.27        0.82      1.74 o 
   3  -1   5      180.01      186.62      5.46 o 
   4  -1   5        5.66        9.64      3.41 o 
   5  -1   5       13.59       18.84      5.18 o 
   6  -1   5       18.41        7.64      7.09 o 
   7  -1   5       32.21       13.37      9.28 o 
   8  -1   5        0.27       10.09      9.82 o 
  -8   0   5        0.02        9.00      7.37 o 
  -6   0   5      109.12      128.50     13.37 o 
  -5   0   5      317.16      332.57     19.10 o 
  -4   0   5       10.11       22.37      6.00 o 
  -3   0   5       77.52       77.94      4.07 o 
  -2   0   5       29.00       26.19      5.46 o 
  -1   0   5      306.07      273.95      7.87 o 
   0   0   5        0.16        1.09      1.46 o 
   1   0   5        1.35        1.58      1.15 o 
   2   0   5       73.08       77.62      3.51 o 
   3   0   5       33.33       40.69      2.89 o 
   4   0   5       21.82       27.47      8.46 o 
   5   0   5        0.37       -2.73      4.64 o 
   6   0   5        0.23       -1.64      6.27 o 
   7   0   5        4.76        9.82      9.00 o 
  -6   1   5       71.78       85.67     11.46 o 
  -5   1   5        1.44        3.00      4.64 o 
  -4   1   5       43.58       42.29      7.37 o 
  -3   1   5       36.86       37.22      3.33 o 
  -2   1   5        1.66       -0.86      1.19 o 
  -1   1   5       13.19       14.51      6.41 o 
   1   1   5      672.22      632.56     13.16 o 
   2   1   5       51.60       53.77      4.76 o 
   3   1   5        1.90        4.07      1.54 o 
   4   1   5      168.96      209.25     18.55 o 
   5   1   5       32.19       14.73      7.64 o 
   6   1   5        4.51        5.73      7.37 o 
   7   1   5        1.36        3.82      8.73 o 
  -7   2   5        0.43        4.37      4.64 o 
  -6   2   5       24.50       29.74      8.46 o 
  -5   2   5        0.51        2.73      4.09 o 
  -4   2   5       57.72       49.93      8.18 o 
  -3   2   5      221.68      239.12     21.83 o 
  -2   2   5        5.23        7.58      2.31 o 
  -1   2   5        1.18       -1.60      1.51 o 
   0   2   5     1349.53     1373.83     25.81 o 
   1   2   5     4368.24     4154.69     66.93 o 
   2   2   5      198.95      196.38      6.52 o 
   3   2   5        0.02        2.00      2.02 o 
   4   2   5       12.35        2.46      4.64 o 
   5   2   5        3.95        2.46      5.73 o 
   6   2   5        3.08        7.37      8.46 o 
   7   2   5        0.14        5.73      8.73 o 
  -7   3   5       25.69       33.01      8.73 o 
  -6   3   5        4.14        6.55      4.64 o 
  -5   3   5        5.82       -2.46      4.09 o 
  -4   3   5        1.72       -2.18      3.55 o 
  -3   3   5       73.42       96.97     20.19 o 
  -2   3   5       28.25       52.84      4.58 o 
  -1   3   5        5.99       13.37      4.37 o 
   0   3   5     1519.33     1482.89     29.74 o 
   1   3   5      462.01      406.68     10.63 o 
   2   3   5        1.55        0.79      1.70 o 
   3   3   5       23.88       28.77      4.28 o 
   4   3   5        2.06       10.09      6.55 o 
   5   3   5        1.99        1.91      6.55 o 
   6   3   5        0.52       -0.55      8.73 o 
   7   3   5        0.08        7.91      8.46 o 
  -8   4   5        0.06       13.37      7.09 o 
  -7   4   5        0.99        5.46      5.46 o 
  -6   4   5        0.16        6.82      5.18 o 
  -5   4   5       34.25       40.92      9.28 o 
  -4   4   5       37.55       17.46      6.55 o 
  -3   4   5       62.92       71.33      6.09 o 
  -2   4   5        3.38        4.14      3.41 o 
  -1   4   5      294.49      298.66      9.10 o 
   0   4   5      296.03      267.45      8.83 o 
   1   4   5      111.70      124.96      8.10 o 
   2   4   5        8.13        6.51      2.86 o 
   3   4   5        0.05        1.30      2.67 o 
   4   4   5        0.33       -2.73      4.37 o 
   5   4   5        6.31       10.09      7.91 o 
   6   4   5        4.27       17.46     10.64 o 
  -7   5   5        2.75       16.64      7.64 o 
  -6   5   5        0.02       13.64      6.55 o 
  -5   5   5       27.36       29.46      8.18 o 
  -4   5   5        6.46        4.91      4.64 o 
  -3   5   5      130.03      111.10      7.77 o 
  -2   5   5        0.13       -2.86      2.31 o 
  -1   5   5       46.94       46.40      4.28 o 
   0   5   5       18.33       17.44      3.19 o 
   1   5   5        0.05        0.80      2.10 o 
   2   5   5       33.43       30.36      4.98 o 
   3   5   5        2.24        3.38      3.22 o 
   4   5   5        4.58       12.55      7.09 o 
   5   5   5        0.00        3.27      7.37 o 
   6   5   5        3.55        8.18      9.00 o 
  -7   6   5        4.29       11.46      6.27 o 
  -6   6   5        4.32        8.73      5.46 o 
  -5   6   5        7.11        6.27      5.46 o 
  -4   6   5        0.58        3.55      4.64 o 
  -3   6   5        1.44       -3.55      2.89 o 
  -2   6   5        0.78       -1.53      2.99 o 
  -1   6   5       33.34       39.88      5.09 o 
   0   6   5        6.83        4.51      2.48 o 
   1   6   5        7.69        7.36      4.23 o 
   2   6   5       30.34       30.92      8.46 o 
   3   6   5        0.14        1.74      3.22 o 
   4   6   5       12.05       16.64      7.64 o 
   5   6   5       10.45       16.64      9.28 o 
   6   6   5       38.32       16.91     10.91 o 
  -7   7   5        0.21       13.10      6.27 o 
  -6   7   5        0.08        5.73      5.73 o 
  -5   7   5       20.41       21.55      6.82 o 
  -4   7   5        0.07        4.09      4.91 o 
  -3   7   5        0.33        0.61      3.41 o 
  -2   7   5       18.13       10.47      3.25 o 
  -1   7   5       64.79       75.68     11.15 o 
   0   7   5       21.42       25.61      4.03 o 
   1   7   5        1.00        3.29      3.26 o 
   2   7   5        4.37        5.96      3.53 o 
   3   7   5        1.21       -4.52      3.01 o 
   4   7   5       11.67       19.92      8.73 o 
   5   7   5        0.34       -4.64      8.18 o 
  -6   8   5        0.77       15.82      7.09 o 
  -5   8   5       11.85       19.64      7.64 o 
  -4   8   5        9.09       17.46      6.82 o 
  -3   8   5       54.85       54.83      7.49 o 
  -2   8   5       18.42       20.93      4.28 o 
  -1   8   5        6.95        5.02      3.14 o 
   0   8   5        3.95       -4.59      5.18 o 
   1   8   5        6.98       11.59      5.87 o 
   2   8   5       13.34       19.92      9.28 o 
   3   8   5        9.20        9.89      4.62 o 
   4   8   5        0.24        6.82      7.91 o 
  -6   9   5        0.09       15.28      7.64 o 
  -5   9   5        0.53        8.18      6.55 o 
  -4   9   5        2.78        9.82      6.55 o 
  -3   9   5       62.80       61.51     10.91 o 
  -2   9   5       17.95       10.89      3.51 o 
  -1   9   5       23.34       28.22      6.06 o 
   0   9   5        6.53        3.55      4.06 o 
   1   9   5        1.28        6.84      7.78 o 
   2   9   5        0.00        3.05      3.92 o 
   3   9   5        3.52        0.15      5.46 o 
   4   9   5        0.02        1.91      7.64 o 
  -5  10   5        3.02       22.37      7.64 o 
  -4  10   5        0.03       12.00      6.82 o 
  -3  10   5        0.73        7.17      5.28 o 
  -2  10   5        0.16        2.77      3.42 o 
  -1  10   5        8.26        2.22      4.19 o 
   0  10   5        0.03        2.75      3.61 o 
   1  10   5        0.01        4.77      4.32 o 
   2  10   5        0.00        2.98      4.23 o 
   3  10   5        0.45        8.49      5.31 o 
  -4  11   5        2.28        3.00      6.82 o 
  -3  11   5        1.66        6.52      6.14 o 
  -2  11   5        3.09        2.07      4.34 o 
  -1  11   5        0.24        3.41     10.64 o 
   0  11   5        0.77        2.57      4.78 o 
   1  11   5        1.26        7.84      5.36 o 
   1 -15   6        2.38       -1.98     10.78 o 
  -2 -14   6        0.93        5.18      5.15 o 
  -1 -14   6        5.69        6.27      4.95 o 
   0 -14   6        4.26        1.95      8.32 o 
   1 -14   6        1.52        4.86      4.64 o 
   2 -14   6        0.20       -1.91      7.64 o 
   3 -14   6        0.46        2.62      8.32 o 
   4 -14   6       21.89       37.30      8.27 o 
  -3 -13   6        1.70        0.35      4.49 o 
  -2 -13   6        0.59        1.65      4.52 o 
  -1 -13   6        3.03        5.72      3.96 o 
   0 -13   6        0.76        0.45      5.87 o 
   1 -13   6        0.81       -1.74      3.99 o 
   2 -13   6       10.77       14.01      4.46 o 
   3 -13   6        0.45        6.12      5.00 o 
   4 -13   6        0.73        2.19      4.78 o 
   5 -13   6        0.83       -4.44      4.74 o 
  -4 -12   6        0.10       -1.09      6.00 o 
  -3 -12   6        8.13        9.35      6.68 o 
  -2 -12   6        0.01        0.50      3.76 o 
  -1 -12   6        1.08       -1.60      3.38 o 
   0 -12   6       12.68       14.51      4.34 o 
   1 -12   6       28.08       25.24      5.24 o 
   2 -12   6        0.61       -1.00      2.72 o 
   3 -12   6       10.91       11.90      5.24 o 
   4 -12   6        2.31        2.47      8.05 o 
   5 -12   6        1.21       -0.76      4.70 o 
  -5 -11   6        0.00       -5.46      5.46 o 
  -4 -11   6        0.45       -3.82      5.18 o 
  -3 -11   6        8.71        1.69      4.09 o 
  -2 -11   6       11.63        9.13      4.42 o 
  -1 -11   6        4.15        9.36      4.77 o 
   0 -11   6       52.86       51.99     14.60 o 
   1 -11   6       41.66       51.05      5.97 o 
   2 -11   6      114.32      100.74      7.13 o 
   3 -11   6        2.50       -2.70      5.87 o 
   4 -11   6        4.68        8.42      4.53 o 
   5 -11   6       16.75       13.78      6.06 o 
   6 -11   6       23.46       29.36      8.05 o 
  -5 -10   6        4.90        7.09      6.00 o 
  -4 -10   6        0.54       -3.82      4.64 o 
  -3 -10   6       12.88        4.62      4.31 o 
  -2 -10   6       21.21       21.09      5.28 o 
  -1 -10   6      538.70      554.12     18.83 o 
   0 -10   6       42.64       44.58      4.96 o 
   1 -10   6        0.82        0.77      2.32 o 
   2 -10   6       13.61        8.01      2.77 o 
   3 -10   6        0.00        1.36      3.28 o 
   4 -10   6       29.99       34.43      7.01 o 
   5 -10   6        6.23        5.24      4.85 o 
   6 -10   6        7.38       10.63      5.83 o 
  -6  -9   6        5.54       13.37      8.46 o 
  -5  -9   6       13.82       13.10      7.91 o 
  -4  -9   6       12.42       15.55      6.82 o 
  -3  -9   6        0.33        1.77      3.68 o 
  -2  -9   6      118.99      127.83      9.06 o 
  -1  -9   6       96.55       92.36      7.38 o 
   0  -9   6      420.74      413.20     12.02 o 
   1  -9   6        6.49        3.85      2.21 o 
   2  -9   6        0.69       -0.13      1.95 o 
   3  -9   6        9.59        5.70      9.96 o 
   4  -9   6        6.34       13.16      4.97 o 
   5  -9   6       14.78       15.26      5.49 o 
   6  -9   6        0.56        1.08      4.34 o 
   7  -9   6        1.48        6.83      5.75 o 
  -6  -8   6        0.14       -4.09      5.46 o 
  -5  -8   6        7.31        4.37      5.73 o 
  -4  -8   6       59.77       62.48     10.37 o 
  -3  -8   6       20.45       17.80      4.81 o 
  -2  -8   6       41.54       34.78      5.00 o 
  -1  -8   6       28.70       42.34      7.15 o 
   0  -8   6      262.82      248.76      8.33 o 
   1  -8   6        7.10        6.76      2.27 o 
   2  -8   6       79.34       83.99      5.21 o 
   3  -8   6        7.84       13.13      4.23 o 
   4  -8   6       63.66       62.71      8.16 o 
   5  -8   6        8.44        6.62      4.37 o 
   6  -8   6       14.21       18.50      6.55 o 
   7  -8   6        0.01        6.06      6.55 o 
  -7  -7   6        5.71       11.46      8.46 o 
  -6  -7   6        2.82       -3.55      4.91 o 
  -5  -7   6       28.35       34.92      9.00 o 
  -4  -7   6       20.47       29.46      8.18 o 
  -3  -7   6        6.03        5.74      3.37 o 
  -2  -7   6        1.81        0.62      2.60 o 
  -1  -7   6       88.24       94.35      5.71 o 
   0  -7   6       73.37       73.74      4.53 o 
   1  -7   6       38.03       47.86      5.37 o 
   2  -7   6       24.29       23.49      2.91 o 
   3  -7   6       34.60       29.64      6.14 o 
   4  -7   6       24.03       41.46      8.32 o 
   5  -7   6       75.07       76.65     12.28 o 
   6  -7   6       22.59       24.93      6.61 o 
   7  -7   6        0.48       -2.50      4.69 o 
  -7  -6   6        1.86       -8.18      5.46 o 
  -6  -6   6        1.08       -1.64      5.73 o 
  -5  -6   6        5.22        1.64      5.18 o 
  -4  -6   6        7.17        2.46      4.91 o 
  -3  -6   6       29.26       43.14      7.23 o 
  -2  -6   6      231.48      242.55      7.66 o 
  -1  -6   6       18.72       10.94      2.19 o 
   0  -6   6      115.22      106.36      5.65 o 
   1  -6   6        2.96       -0.41      1.27 o 
   2  -6   6       32.51       29.13      2.69 o 
   3  -6   6        0.97        2.17      2.68 o 
   4  -6   6      771.21      740.70     33.83 o 
   5  -6   6        0.74        0.17      3.55 o 
   6  -6   6       16.53        8.43      5.00 o 
   7  -6   6        5.04       10.25      6.82 o 
  -7  -5   6        1.37       -1.09      5.73 o 
  -6  -5   6        0.44       -2.73      4.64 o 
  -5  -5   6        0.03        4.91      4.91 o 
  -4  -5   6        5.44        8.73      4.91 o 
  -3  -5   6       95.19      102.53      7.08 o 
  -2  -5   6      147.02      157.84      7.49 o 
  -1  -5   6       54.09       71.19      4.07 o 
   0  -5   6       87.05       84.68      4.33 o 
   1  -5   6       87.02      103.22      4.21 o 
   2  -5   6        1.16       -0.17      1.09 o 
   3  -5   6        2.29        0.82      3.27 o 
   4  -5   6        8.47        9.36      6.82 o 
   5  -5   6      577.04      535.78     21.14 o 
   6  -5   6       25.45       43.91      8.07 o 
   7  -5   6        3.08        4.29      5.48 o 
  -7  -4   6        3.96       -3.00      5.46 o 
  -6  -4   6        5.22        5.73      5.46 o 
  -5  -4   6       36.09       46.65      9.00 o 
  -4  -4   6       71.50       75.84      9.55 o 
  -3  -4   6      157.59      158.18      5.97 o 
  -2  -4   6      534.98      617.60     13.27 o 
  -1  -4   6      162.75      142.02      4.89 o 
   0  -4   6      140.85      137.68      7.82 o 
   1  -4   6     2217.74     2167.32     36.11 o 
   2  -4   6     1680.21     1714.90     40.11 o 
   3  -4   6      302.31      296.52     19.51 o 
   4  -4   6       72.45       63.05      7.11 o 
   5  -4   6       18.91       18.72      6.14 o 
   6  -4   6        3.67        1.49      4.19 o 
   7  -4   6        0.45        1.09      7.37 o 
   8  -4   6        3.02        9.55     10.37 o 
  -8  -3   6        0.23       -3.00      7.09 o 
  -7  -3   6        1.06        1.36      5.46 o 
  -6  -3   6       43.84       39.83      9.00 o 
  -5  -3   6      218.75      210.62     15.55 o 
  -4  -3   6       47.71       33.24      4.81 o 
  -3  -3   6      221.59      224.99      7.03 o 
  -2  -3   6      740.90      868.80     16.74 o 
  -1  -3   6       11.97       14.94      1.91 o 
   0  -3   6      107.01       91.77      6.91 o 
   1  -3   6      475.24      526.80     18.14 o 
   2  -3   6        0.39       -0.11      2.46 o 
   3  -3   6       14.07       10.64      3.28 o 
   4  -3   6       22.35       16.82      4.34 o 
   5  -3   6        8.97        7.23      4.05 o 
   6  -3   6        1.59        1.45      4.34 o 
   7  -3   6        1.82        3.27      8.46 o 
   8  -3   6        1.78        4.09      8.46 o 
  -8  -2   6        0.45       -1.09      6.55 o 
  -7  -2   6        3.83        1.64      5.73 o 
  -6  -2   6        3.69        2.73      5.18 o 
  -5  -2   6       19.58       20.19      6.27 o 
  -4  -2   6      132.52      127.41     10.37 o 
  -3  -2   6      694.75      705.51     28.10 o 
  -2  -2   6      242.51      288.10     15.28 o 
  -1  -2   6      102.76      114.86      9.00 o 
   0  -2   6      443.82      408.31     11.72 o 
   1  -2   6        0.95        0.88      1.56 o 
   2  -2   6        2.89        4.03      3.96 o 
   3  -2   6        5.57        3.49      2.68 o 
   4  -2   6        8.65        6.17      3.82 o 
   5  -2   6        0.07        1.53      3.47 o 
   6  -2   6        6.73        9.55      7.37 o 
   7  -2   6        1.53        1.36      8.46 o 
  -8  -1   6        0.51        7.37      6.55 o 
  -7  -1   6        0.02        2.73      5.18 o 
  -5  -1   6       18.74       15.82      6.27 o 
  -4  -1   6      150.62      139.14     11.19 o 
  -3  -1   6       62.18       78.30      8.73 o 
  -1  -1   6        0.10        2.46      3.82 o 
   0  -1   6      238.68      223.88      7.99 o 
   1  -1   6      176.33      156.17      7.13 o 
   2  -1   6      177.84      169.46      8.29 o 
   3  -1   6       52.97       48.36      5.73 o 
   4  -1   6        0.78        0.80      2.49 o 
   5  -1   6        1.78        2.30      3.46 o 
   6  -1   6       12.91       25.64      9.55 o 
   7  -1   6        0.47        5.18      7.64 o 
  -8   0   6        0.10       -1.09      6.00 o 
  -6   0   6      139.44      156.33     15.55 o 
  -5   0   6        7.78        4.09      5.18 o 
  -4   0   6       51.00       43.11      7.91 o 
  -3   0   6        0.96       -1.36      3.00 o 
  -2   0   6      355.75      326.02     16.91 o 
  -1   0   6      228.64      216.23      7.26 o 
   0   0   6      120.43      144.95      6.62 o 
   1   0   6        5.61        8.09      2.87 o 
   2   0   6       25.77       29.79      4.26 o 
   3   0   6       17.14       10.65      6.00 o 
   4   0   6       17.35       20.91      5.73 o 
   5   0   6        0.03       -3.82      4.64 o 
   6   0   6        5.78        5.73      7.09 o 
   7   0   6       29.85       23.19     10.91 o 
  -7   1   6       14.73       27.55      8.73 o 
  -6   1   6       17.66       26.19      7.91 o 
  -5   1   6      109.13      141.32     14.19 o 
  -4   1   6       68.28       78.84     10.09 o 
  -3   1   6       18.81       18.01      6.00 o 
  -2   1   6        1.88        1.80      1.82 o 
  -1   1   6      272.74      284.78      9.50 o 
   0   1   6      976.72      931.62     23.28 o 
   1   1   6      834.93      793.21     16.33 o 
   2   1   6       36.34       38.49      3.22 o 
   3   1   6      341.95      351.66     27.42 o 
   4   1   6        4.34        2.73      5.73 o 
   5   1   6       29.92       25.37      8.73 o 
   6   1   6        6.43       17.19      9.28 o 
   7   1   6        2.59       -7.91      9.00 o 
  -7   2   6        0.54        8.73      6.82 o 
  -6   2   6       22.86       34.65      9.00 o 
  -5   2   6       24.07       28.10      7.91 o 
  -4   2   6        3.56        4.09      4.64 o 
  -3   2   6       29.07       38.47      7.64 o 
  -2   2   6       15.79       15.13      5.32 o 
  -1   2   6        4.15        4.03      2.56 o 
   0   2   6      741.05      763.51     16.31 o 
   1   2   6     1361.27     1355.51     25.50 o 
   2   2   6        0.74        0.61      1.80 o 
   3   2   6      159.49      172.97      9.07 o 
   4   2   6        1.33        4.91      5.46 o 
   5   2   6        6.98        7.09      6.55 o 
   6   2   6        0.26       14.73      9.55 o 
   7   2   6        0.14       -4.37      7.91 o 
  -8   3   6       16.20       13.91      7.91 o 
  -7   3   6        6.20        6.82      5.73 o 
  -6   3   6       34.05       38.74      9.55 o 
  -5   3   6        0.60        4.91      5.18 o 
  -4   3   6       10.87        9.55      5.18 o 
  -3   3   6      163.97      156.33     14.19 o 
  -2   3   6      113.74      142.22     11.87 o 
  -1   3   6     1201.32     1226.50     30.00 o 
   0   3   6      815.96      772.22     18.75 o 
   1   3   6       50.04       65.14      5.46 o 
   2   3   6        9.73       19.03      5.19 o 
   3   3   6        6.57        7.64      7.78 o 
   4   3   6       13.98       24.55      8.73 o 
   5   3   6        0.79        4.37      7.09 o 
   6   3   6        0.66       -0.82      7.64 o 
  -7   4   6        2.89        3.55      5.46 o 
  -6   4   6       54.26       49.93     10.64 o 
  -5   4   6       20.37       15.01      6.27 o 
  -4   4   6        2.99        5.46      4.64 o 
  -3   4   6        0.69        3.00      4.91 o 
  -2   4   6        4.46        4.06      2.79 o 
  -1   4   6        4.54       -0.62      2.00 o 
   0   4   6        6.84        4.65      2.21 o 
   1   4   6       27.95       24.72      5.17 o 
   2   4   6        7.49        3.17      2.67 o 
   3   4   6        1.44        3.80      2.97 o 
   4   4   6        1.07        2.46      5.46 o 
   5   4   6        0.02       -3.82      6.55 o 
   6   4   6        0.07        8.18     10.37 o 
  -7   5   6        1.04       16.37      7.09 o 
  -6   5   6        0.36        4.91      5.46 o 
  -5   5   6        3.28       15.28      6.82 o 
  -4   5   6       16.59       32.47      9.00 o 
  -3   5   6       20.68       25.37      7.91 o 
  -2   5   6       44.71       61.01     14.19 o 
  -1   5   6       35.72       27.16      3.93 o 
   0   5   6        7.18        3.87      2.44 o 
   1   5   6       47.75       41.62      6.79 o 
   2   5   6       20.75       22.58      5.05 o 
   3   5   6        3.47        5.30      3.38 o 
   4   5   6        0.00       -4.09      4.91 o 
   5   5   6        1.74        6.55      7.91 o 
   6   5   6       16.64       24.01     11.46 o 
  -7   6   6        3.03        6.82      6.55 o 
  -6   6   6        1.74        9.82      5.73 o 
  -5   6   6        0.07        0.55      4.09 o 
  -4   6   6        0.92       14.73      6.55 o 
  -3   6   6       12.27        6.00      5.73 o 
  -2   6   6       46.96       45.13      6.27 o 
  -1   6   6       19.03       13.00      3.29 o 
   0   6   6        0.31       -2.12      2.30 o 
   1   6   6        3.72        9.83      3.99 o 
   2   6   6        4.20        8.08      4.37 o 
   3   6   6       15.20       23.93     11.46 o 
   4   6   6        0.12        1.91      5.73 o 
   5   6   6        9.39        8.46      8.73 o 
  -6   7   6        1.09        8.46      6.27 o 
  -5   7   6        2.33       16.10      6.82 o 
  -4   7   6       20.28       13.64      6.82 o 
  -3   7   6        0.01       -2.46      4.64 o 
  -2   7   6        0.20        0.89      3.80 o 
  -1   7   6        1.13       -2.08      2.32 o 
   0   7   6        5.10        5.77      3.73 o 
   1   7   6        0.01       -0.61      2.97 o 
   2   7   6        0.83        1.91      3.47 o 
   3   7   6        6.90       10.60      4.78 o 
   4   7   6        1.68       -1.09      6.55 o 
   5   7   6        7.00        7.37      8.46 o 
  -6   8   6       21.51       20.46      7.37 o 
  -5   8   6       12.42       22.92      8.18 o 
  -4   8   6       19.17       10.09      6.27 o 
  -3   8   6       25.63       17.19      7.64 o 
  -2   8   6        0.34        0.85      3.13 o 
  -1   8   6       10.02        6.76      3.60 o 
   0   8   6        0.11        5.14      3.68 o 
   1   8   6        0.57        7.29      5.32 o 
   2   8   6       10.15       15.57      5.18 o 
   3   8   6        0.76        7.00      4.51 o 
   4   8   6        5.78       -1.36      6.82 o 
  -5   9   6        0.09       15.28      7.64 o 
  -4   9   6        8.09       10.09      6.55 o 
  -3   9   6       50.79       59.47     12.28 o 
  -2   9   6        0.07        0.30      3.44 o 
  -1   9   6        0.24       -3.63      3.53 o 
   0   9   6        2.07        0.64      4.14 o 
   1   9   6        6.41        5.25      4.51 o 
   2   9   6        0.45       -0.02      4.19 o 
   3   9   6        0.13        5.76      4.85 o 
  -4  10   6        2.43        6.27      7.64 o 
  -3  10   6        5.61        5.73      7.09 o 
  -2  10   6        3.24        4.20      4.54 o 
  -1  10   6        0.74        0.75      4.34 o 
   0  10   6        0.34        4.77      4.50 o 
   1  10   6        0.05        6.74      4.89 o 
   2  10   6        0.05        2.04      4.78 o 
  -3  11   6        1.70        5.73      8.73 o 
  -2  11   6        0.02       -3.44      4.77 o 
  -1  11   6        0.01       -1.30      4.49 o 
   0  11   6        3.51        7.39      5.55 o 
   1 -15   7        4.15       -1.35      4.83 o 
  -2 -14   7        1.41        0.76      5.04 o 
  -1 -14   7        1.27        6.44      4.79 o 
   0 -14   7        0.42       -0.26      4.46 o 
   1 -14   7       12.23       13.84      7.23 o 
   2 -14   7        0.39       -4.37      7.37 o 
   3 -14   7        0.20        5.20      5.67 o 
   4 -14   7        0.06        1.68      5.88 o 
  -3 -13   7        1.74       -1.91      5.46 o 
  -2 -13   7        4.44        7.61      4.83 o 
  -1 -13   7        0.03       -5.00      3.33 o 
   0 -13   7        1.41        2.78      3.84 o 
   1 -13   7        3.95        1.35      4.06 o 
   2 -13   7        5.02       -1.97      4.51 o 
   3 -13   7        0.50        0.44      4.42 o 
   4 -13   7        2.34       -2.45      4.85 o 
   5 -13   7        2.88        0.14      7.37 o 
  -4 -12   7        2.59        4.91      6.55 o 
  -3 -12   7        0.45        1.69      4.29 o 
  -2 -12   7        0.06       -0.65      3.47 o 
  -1 -12   7        7.90        9.77      4.49 o 
   0 -12   7        6.25        5.36      4.77 o 
   1 -12   7       15.54       13.73      3.80 o 
   2 -12   7       42.47       41.26      8.46 o 
   3 -12   7        1.56        5.96      4.62 o 
   4 -12   7        0.15        4.62      5.00 o 
   5 -12   7       17.96       23.57      7.02 o 
  -5 -11   7        0.11       -4.91      5.46 o 
  -4 -11   7        0.48       -0.55      4.91 o 
  -3 -11   7        2.80        5.73      5.46 o 
  -2 -11   7        9.62       12.17      4.63 o 
  -1 -11   7       16.11       18.75      4.85 o 
   0 -11   7        9.45        5.08      4.23 o 
   1 -11   7      138.35      132.66     11.85 o 
   2 -11   7       12.25        5.62      6.00 o 
   3 -11   7       47.45       41.75      7.64 o 
   4 -11   7        2.60        5.62      4.81 o 
   5 -11   7        0.00        0.43      4.72 o 
   6 -11   7       22.85       20.04      6.94 o 
  -5 -10   7        0.50       -3.00      6.27 o 
  -4 -10   7        0.59        4.37      6.27 o 
  -3 -10   7        1.48        3.57      4.04 o 
  -2 -10   7      163.56      159.96     12.55 o 
  -1 -10   7       77.12       86.01      8.87 o 
   0 -10   7        1.11       -1.60      3.03 o 
   1 -10   7        1.94       -0.43      2.29 o 
   2 -10   7        0.28       -1.50      3.09 o 
   3 -10   7       38.02       24.62      6.96 o 
   4 -10   7       22.75       33.55      6.82 o 
   5 -10   7        4.51        6.43      5.00 o 
   6 -10   7       21.60       14.11      6.27 o 
  -6  -9   7        3.11        4.37      6.82 o 
  -5  -9   7        2.59       -5.18      5.46 o 
  -4  -9   7       10.82        2.46      5.73 o 
  -3  -9   7       31.44       37.82      7.91 o 
  -2  -9   7      356.90      358.37     14.18 o 
  -1  -9   7      915.24      931.21     33.15 o 
   0  -9   7       57.10       56.44      4.83 o 
   1  -9   7      117.07      132.85      6.68 o 
   2  -9   7        4.20        1.42      2.87 o 
   3  -9   7        2.97        2.05      3.56 o 
   4  -9   7        6.16       -0.42      2.99 o 
   5  -9   7        3.08        2.09      4.06 o 
   6  -9   7       40.11       48.34      9.04 o 
   7  -9   7        0.64        6.35      6.29 o 
  -6  -8   7        0.03        5.73      7.64 o 
  -5  -8   7       11.84        5.46      5.73 o 
  -4  -8   7        2.39        2.73      4.91 o 
  -3  -8   7       12.74       15.28      6.27 o 
  -2  -8   7      152.65      129.36      9.69 o 
  -1  -8   7        0.16        1.82      2.10 o 
   0  -8   7        0.71        5.11      2.19 o 
   1  -8   7       73.07       73.66      7.33 o 
   2  -8   7        5.67        2.49      3.01 o 
   3  -8   7       14.96       19.59      8.73 o 
   4  -8   7       12.49       13.57      4.70 o 
   5  -8   7        3.00        3.36      4.34 o 
   6  -8   7        7.56       12.30      5.69 o 
   7  -8   7       26.06       31.32     13.78 o 
  -7  -7   7        4.23        9.28      8.18 o 
  -6  -7   7        7.23        3.55      7.09 o 
  -5  -7   7       14.09       18.82      8.18 o 
  -4  -7   7        1.74       -3.00      4.64 o 
  -3  -7   7        8.37        6.00      5.46 o 
  -2  -7   7        0.70        3.11      2.24 o 
  -1  -7   7       52.62       56.37      4.85 o 
   0  -7   7        2.94        0.15      2.28 o 
   1  -7   7       90.32      100.17      5.35 o 
   2  -7   7       76.64       76.56      7.11 o 
   3  -7   7        8.24       10.65      4.04 o 
   4  -7   7      297.57      281.33     15.96 o 
   5  -7   7        2.08        2.78      5.32 o 
   6  -7   7        2.07        2.21      4.26 o 
   7  -7   7       24.66       20.67      6.82 o 
  -7  -6   7        2.79        4.09      7.64 o 
  -6  -6   7        3.05        4.37      6.55 o 
  -5  -6   7        8.80        9.00      6.27 o 
  -4  -6   7       52.26       70.93     10.64 o 
  -3  -6   7       12.65       18.28      6.27 o 
  -2  -6   7        2.01        3.65      2.12 o 
  -1  -6   7       41.77       49.31      3.75 o 
   0  -6   7       31.98       36.75      3.71 o 
   1  -6   7       74.07       76.56      4.29 o 
   2  -6   7        6.26        2.62      2.41 o 
   3  -6   7      396.73      390.75     15.42 o 
   4  -6   7      301.13      311.01     20.46 o 
   5  -6   7        2.26       -0.55      6.00 o 
   6  -6   7        3.44        4.09      6.55 o 
   7  -6   7        3.26       -0.55      7.37 o 
  -7  -5   7        0.90        3.00      6.82 o 
  -6  -5   7        2.27        7.91      6.00 o 
  -5  -5   7       18.83       35.74      9.00 o 
  -4  -5   7        3.09       -1.36      4.37 o 
  -3  -5   7       13.70       18.40      3.95 o 
  -2  -5   7        8.07       10.19      2.37 o 
  -1  -5   7      228.54      197.96      6.45 o 
   0  -5   7       94.82      102.94      4.47 o 
   1  -5   7       96.23       88.48      4.09 o 
   2  -5   7       42.10       39.14      6.41 o 
   3  -5   7      204.74      229.17     16.10 o 
   4  -5   7      434.79      423.54     29.60 o 
   5  -5   7       22.51       30.90      6.25 o 
   6  -5   7       96.86       83.52     10.20 o 
   7  -5   7        0.23       -1.91      5.59 o 
  -7  -4   7        0.77        2.46      6.27 o 
  -6  -4   7        0.66        4.37      5.73 o 
  -5  -4   7        0.18       -1.91      3.82 o 
  -4  -4   7        0.46        1.67      2.97 o 
  -3  -4   7       63.10       67.45      5.97 o 
  -2  -4   7      380.61      421.75     10.36 o 
  -1  -4   7      154.13      156.81      5.27 o 
   0  -4   7      408.32      391.07      9.30 o 
   1  -4   7      251.08      281.92      7.30 o 
   2  -4   7      665.39      710.34     20.73 o 
   3  -4   7        2.87        0.44      2.29 o 
   4  -4   7       43.30       42.47      6.65 o 
   5  -4   7        8.39        7.40      4.23 o 
   6  -4   7       38.80       41.25      8.07 o 
   7  -4   7       13.32       19.92     10.37 o 
  -7  -3   7        0.11        4.64      6.27 o 
  -6  -3   7        5.61        6.82      5.18 o 
  -5  -3   7      231.11      243.35     16.64 o 
  -4  -3   7       38.45       58.56      6.27 o 
  -3  -3   7       76.95       84.57      9.28 o 
  -2  -3   7        8.21       -1.91      3.82 o 
  -1  -3   7      453.97      471.98     12.46 o 
   0  -3   7        8.06       13.50      2.56 o 
   1  -3   7        3.88        0.05      1.56 o 
   2  -3   7       31.69       29.25      4.64 o 
   3  -3   7        6.91        9.55      3.41 o 
   4  -3   7        8.06        6.10      3.37 o 
   5  -3   7       12.26       10.92      4.72 o 
   6  -3   7        0.55        3.76      4.92 o 
   7  -3   7        3.44        8.18      8.73 o 
  -8  -2   7        7.26       14.19      7.91 o 
  -7  -2   7       14.81       26.46      8.46 o 
  -6  -2   7       21.06       15.01      6.27 o 
  -5  -2   7      484.82      494.89     24.55 o 
  -4  -2   7       24.62       17.46      6.55 o 
  -3  -2   7      357.04      413.87     20.73 o 
  -2  -2   7        0.08       -3.82      3.82 o 
  -1  -2   7       42.90       40.74      2.53 o 
   0  -2   7        5.03        7.86      2.27 o 
   1  -2   7       84.61       96.36      6.33 o 
   2  -2   7        0.12       -0.55      1.93 o 
   3  -2   7        3.65        1.06      2.36 o 
   4  -2   7       18.80       21.46      5.05 o 
   5  -2   7        9.90       10.28      8.73 o 
   6  -2   7        3.69       -6.82      5.46 o 
   7  -2   7        6.17        7.91      8.73 o 
  -8  -1   7        0.01        0.55      6.82 o 
  -7  -1   7        6.90       -3.55      5.18 o 
  -5  -1   7        1.26        0.00      4.64 o 
  -4  -1   7       63.60       71.75      9.82 o 
  -3  -1   7        0.55        5.18      4.37 o 
  -2  -1   7       10.55       13.10      5.73 o 
  -1  -1   7        4.23        7.51      2.73 o 
   0  -1   7       91.72       84.94      6.41 o 
   1  -1   7        3.47       -1.91      2.86 o 
   2  -1   7       35.33       36.10      9.69 o 
   3  -1   7       18.62       22.94      4.70 o 
   4  -1   7        3.61        5.67      3.82 o 
   5  -1   7        1.41        2.18      5.18 o 
   6  -1   7        4.77       -0.82      6.27 o 
   7  -1   7        5.28        1.36      7.91 o 
  -8   0   7        0.14        0.82      6.27 o 
  -6   0   7       45.27       57.02     10.91 o 
  -5   0   7       85.37       75.84     11.46 o 
  -4   0   7      114.99      105.58     12.00 o 
  -3   0   7       71.68       82.12     10.09 o 
  -2   0   7        1.80       -1.36      3.82 o 
  -1   0   7       86.42       81.72      4.58 o 
   0   0   7       49.70       56.51      4.98 o 
   1   0   7       80.70       77.40      6.41 o 
   2   0   7        1.84        0.28      1.67 o 
   3   0   7       31.32       41.33      5.37 o 
   4   0   7      106.94      106.99     23.74 o 
   5   0   7        5.82        5.46      5.46 o 
   6   0   7        4.34        2.46      7.09 o 
   7   0   7        6.96        3.00      8.46 o 
  -7   1   7        4.53       -2.46      5.73 o 
  -6   1   7        5.34        6.82      6.55 o 
  -5   1   7      311.23      296.55     20.19 o 
  -4   1   7       57.47       64.66     10.09 o 
  -3   1   7        0.49       -4.64      3.55 o 
  -2   1   7       71.22       60.57      9.00 o 
  -1   1   7      326.41      327.30     11.01 o 
   0   1   7      301.10      307.87     16.78 o 
   1   1   7       31.79       47.25      6.68 o 
   2   1   7        1.66        1.30      1.78 o 
   3   1   7       26.86       24.77      4.85 o 
   4   1   7       14.47        9.28      7.09 o 
   5   1   7        4.42        3.00      6.27 o 
   6   1   7        3.75       -1.09      7.09 o 
   7   1   7        0.72        9.00     10.09 o 
  -7   2   7        6.86        6.82      7.09 o 
  -6   2   7       41.59       67.11     12.00 o 
  -5   2   7      113.30      142.41     15.28 o 
  -4   2   7        4.53        0.82      4.64 o 
  -3   2   7      222.28      196.70     15.28 o 
  -2   2   7       23.94       32.69      4.13 o 
  -1   2   7       59.30       66.27      5.63 o 
   0   2   7      115.13      124.91      7.54 o 
   1   2   7        3.12        2.61      2.02 o 
   2   2   7       86.18       82.11      8.55 o 
   3   2   7        5.43        1.36      4.64 o 
   4   2   7        1.30        7.64      6.00 o 
   5   2   7       20.63       15.28      9.28 o 
   6   2   7        0.32        0.55      7.64 o 
  -7   3   7        4.04       12.82      7.91 o 
  -6   3   7       10.12        3.82      6.27 o 
  -5   3   7        0.04       -0.55      4.37 o 
  -4   3   7       15.03       17.73      7.37 o 
  -3   3   7       45.69       35.74      8.46 o 
  -2   3   7       64.09       70.98     12.14 o 
  -1   3   7       77.59       93.19     16.37 o 
   0   3   7        6.91        1.41      2.17 o 
   1   3   7      287.70      296.78     13.58 o 
   2   3   7       97.82      100.78      6.00 o 
   3   3   7       27.42       45.02     11.19 o 
   4   3   7        6.48       -3.00      4.64 o 
   5   3   7        0.82        2.73      7.09 o 
   6   3   7        0.65        1.91      7.91 o 
  -7   4   7        0.24        0.82      6.27 o 
  -6   4   7        4.34       11.19      6.82 o 
  -5   4   7        6.10        7.37      5.73 o 
  -4   4   7        2.39        1.91      4.91 o 
  -3   4   7        1.91        3.82      4.91 o 
  -2   4   7       66.51       68.77      6.55 o 
  -1   4   7       15.73       21.86      4.53 o 
   0   4   7       10.55       18.42      3.48 o 
   1   4   7      250.91      249.55     13.14 o 
   2   4   7        0.22       -1.36      2.67 o 
   3   4   7        6.15        4.37      6.27 o 
   4   4   7        0.43        4.37      6.27 o 
   5   4   7        0.76        4.09      7.91 o 
   6   4   7        0.25       10.37      9.55 o 
  -7   5   7        0.26        2.73      6.00 o 
  -6   5   7        4.32        4.64      6.27 o 
  -5   5   7        2.74       -0.82      5.18 o 
  -4   5   7        8.12       -0.55      4.91 o 
  -3   5   7        0.64       -1.91      4.91 o 
  -2   5   7       60.11       59.77     18.55 o 
  -1   5   7       19.90       15.80      4.72 o 
   0   5   7        0.08        1.04      2.55 o 
   1   5   7      166.97      175.14     14.60 o 
   2   5   7        4.56       10.84      4.19 o 
   3   5   7        0.77        9.00      7.09 o 
   4   5   7        1.28        6.00      7.37 o 
   5   5   7        5.20       10.64      8.73 o 
  -7   6   7        1.33       15.01      9.28 o 
  -6   6   7        0.37        4.37      5.73 o 
  -5   6   7        1.13       -1.36      4.91 o 
  -4   6   7       14.22       15.55      7.09 o 
  -3   6   7       53.61       66.57     12.00 o 
  -2   6   7       52.49       48.31      8.59 o 
  -1   6   7        5.55        4.83      3.08 o 
   0   6   7        5.47        1.47      2.89 o 
   1   6   7        8.31        2.13      3.14 o 
   2   6   7        0.34        3.66      3.53 o 
   3   6   7        3.40        4.64      6.82 o 
   4   6   7        0.72        4.91      7.37 o 
   5   6   7        0.56       -4.91      7.37 o 
  -6   7   7        1.48        7.64      6.55 o 
  -5   7   7        1.37        5.46      6.82 o 
  -4   7   7        2.53        3.82      6.00 o 
  -3   7   7       13.17       11.73      7.64 o 
  -2   7   7        0.74       -2.20      3.92 o 
  -1   7   7        0.91       -0.07      2.87 o 
   0   7   7       14.68        8.64      4.31 o 
   1   7   7        2.94        1.92      3.67 o 
   2   7   7        0.06       -0.22      3.78 o 
   3   7   7        9.45       12.00      8.73 o 
   4   7   7        0.05        3.27      7.91 o 
  -5   8   7        1.19       14.46      8.46 o 
  -4   8   7       22.65       31.65     10.09 o 
  -3   8   7        0.26        2.46      6.55 o 
  -2   8   7        0.00        2.18      6.55 o 
  -1   8   7        1.62       -0.57      3.38 o 
   0   8   7       13.00       12.96      4.82 o 
   1   8   7        3.03        3.69      4.42 o 
   2   8   7        0.19        2.68      6.14 o 
   3   8   7        2.97       16.10      9.28 o 
  -5   9   7        0.38        7.09      8.73 o 
  -4   9   7       21.20       31.92     10.37 o 
  -3   9   7        2.80       12.82      8.18 o 
  -2   9   7        5.49        3.27      6.82 o 
  -1   9   7        0.07        1.65      5.18 o 
   0   9   7        2.78        2.06      4.39 o 
   1   9   7        0.25        2.54      4.46 o 
   2   9   7        0.00        0.51      4.65 o 
  -3  10   7        1.51       -3.55      6.82 o 
  -1  10   7        4.12        3.70      5.04 o 
   0  10   7        1.55       -0.37      4.78 o 
   1  10   7        0.10        2.97      5.11 o 
   1 -15   8        0.97       -1.09      8.18 o 
  -2 -14   8       14.87       14.69      6.09 o 
  -1 -14   8        0.44       -0.31      4.91 o 
   0 -14   8        0.59        5.75      4.63 o 
   1 -14   8        2.92       -4.91      6.82 o 
   2 -14   8        3.16       -1.36      7.64 o 
   3 -14   8        0.18       -0.60      5.67 o 
  -3 -13   8        9.31        2.46      6.27 o 
  -2 -13   8        5.57        9.18      5.17 o 
  -1 -13   8        6.49        5.81      5.18 o 
   0 -13   8        0.06        5.66      4.17 o 
   1 -13   8        0.11        6.78      4.31 o 
   2 -13   8        3.34       -2.85      6.00 o 
   3 -13   8        8.56        7.40      5.59 o 
   4 -13   8        6.66        9.33      6.06 o 
  -4 -12   8        3.03        7.37      6.82 o 
  -3 -12   8        1.02        7.09      6.55 o 
  -2 -12   8        0.22        0.04      4.06 o 
  -1 -12   8        5.33        6.75      4.19 o 
   0 -12   8       17.79       21.66      5.40 o 
   1 -12   8        0.62       -0.95      2.87 o 
   2 -12   8        4.77        4.90      4.77 o 
   3 -12   8        2.92       10.10      5.51 o 
   4 -12   8        6.02        9.00      5.48 o 
   5 -12   8        0.71        2.74      6.96 o 
  -5 -11   8        0.29        6.00      6.82 o 
  -4 -11   8        1.69        3.27      6.00 o 
  -3 -11   8        8.66        2.18      6.00 o 
  -2 -11   8        0.00        2.03      3.80 o 
  -1 -11   8        0.37        2.64      3.68 o 
   0 -11   8       43.18       41.96      6.09 o 
   1 -11   8      113.71       94.25      6.77 o 
   2 -11   8        6.02        0.12      4.00 o 
   3 -11   8        4.40       -0.57      3.76 o 
   4 -11   8        0.08       -0.87      3.92 o 
   5 -11   8        2.95        5.05      5.20 o 
   6 -11   8        0.02        4.69      6.68 o 
  -5 -10   8        0.01       -3.27      6.00 o 
  -4 -10   8        0.08       -3.00      5.18 o 
  -3 -10   8        5.63        6.55      6.27 o 
  -2 -10   8        6.07       11.06      4.23 o 
  -1 -10   8       38.98       39.12      9.55 o 
   0 -10   8       65.65       71.73      5.86 o 
   1 -10   8      145.95      141.88      9.39 o 
   2 -10   8        0.29        2.35      3.53 o 
   3 -10   8      200.73      187.26     12.97 o 
   4 -10   8        0.01        1.56      4.14 o 
   5 -10   8       17.37       21.93      6.68 o 
   6 -10   8       11.76       11.40      6.33 o 
  -6  -9   8        0.49       -6.27      6.27 o 
  -5  -9   8        1.19       -4.64      6.00 o 
  -4  -9   8        4.45        6.82      6.27 o 
  -3  -9   8       33.37       37.65      8.73 o 
  -2  -9   8      214.03      212.50     10.60 o 
  -1  -9   8      227.09      258.94      9.34 o 
   0  -9   8      286.30      281.72      9.53 o 
   1  -9   8      108.07      105.40      6.35 o 
   2  -9   8       32.48       19.81      5.32 o 
   3  -9   8        0.76        3.43      3.67 o 
   4  -9   8        8.44        8.90      4.46 o 
   5  -9   8        2.70        8.73      5.24 o 
   6  -9   8        0.93        3.93      8.32 o 
  -6  -8   8        1.11        1.09      6.27 o 
  -5  -8   8        0.00        1.09      6.55 o 
  -4  -8   8      111.92       78.57     12.00 o 
  -3  -8   8       11.74        4.37      5.18 o 
  -2  -8   8        0.10       -0.77      2.99 o 
  -1  -8   8      242.86      247.25      8.65 o 
   0  -8   8       52.55       68.34      4.85 o 
   1  -8   8       27.61       33.53      4.37 o 
   2  -8   8        3.47        3.17      3.01 o 
   3  -8   8       21.68       16.10      4.82 o 
   4  -8   8        1.99       -3.00      4.64 o 
   5  -8   8        4.55        7.57      4.70 o 
   6  -8   8        7.53       10.50      5.98 o 
   7  -8   8        3.83        5.18      5.75 o 
  -6  -7   8        1.23        4.09      6.55 o 
  -5  -7   8        0.79        0.55      5.18 o 
  -4  -7   8        9.86        5.46      5.46 o 
  -3  -7   8       12.41        7.64      5.73 o 
  -2  -7   8       55.05       52.66      5.67 o 
  -1  -7   8       39.46       31.47      3.55 o 
   0  -7   8        9.87       10.63      2.40 o 
   1  -7   8       11.30       15.74      2.63 o 
   2  -7   8       18.00       26.74      4.97 o 
   3  -7   8       30.02       36.15      7.37 o 
   4  -7   8       11.03       16.53      5.11 o 
   5  -7   8       30.79       43.76     16.78 o 
   6  -7   8       19.88       14.23      5.69 o 
   7  -7   8        4.64        4.71      5.78 o 
  -7  -6   8        0.03        0.00      6.82 o 
  -6  -6   8        8.47        6.27      6.55 o 
  -5  -6   8       28.22       18.82      7.37 o 
  -4  -6   8       40.41       35.47      8.46 o 
  -3  -6   8        3.54        0.81      2.88 o 
  -2  -6   8        3.89        4.43      2.99 o 
  -1  -6   8       64.68       62.21      4.27 o 
   0  -6   8      140.26      137.10      8.39 o 
   1  -6   8        5.74        4.65      3.02 o 
   2  -6   8       89.00       93.19      7.49 o 
   3  -6   8      198.55      164.35     37.24 o 
   4  -6   8      203.36      215.95     13.02 o 
   5  -6   8       21.61       21.01      8.73 o 
   6  -6   8        0.42        0.55      6.82 o 
   7  -6   8        9.63       14.73      9.82 o 
  -7  -5   8        7.35       10.09      8.46 o 
  -6  -5   8        2.72       -5.46      4.64 o 
  -5  -5   8       39.81       54.84     10.37 o 
  -4  -5   8       28.25       14.46      6.27 o 
  -3  -5   8        0.22        3.45      3.13 o 
  -2  -5   8      163.10      169.45      8.48 o 
  -1  -5   8       80.20       73.52      5.11 o 
   0  -5   8       15.54       15.72      2.37 o 
   1  -5   8      169.41      174.77      5.87 o 
   2  -5   8        6.47       10.06      3.37 o 
   3  -5   8       26.16       29.14     11.19 o 
   4  -5   8       22.69       34.34      6.33 o 
   5  -5   8      475.04      455.82     19.77 o 
   6  -5   8       31.64       38.29      8.87 o 
   7  -5   8        7.90       11.73      9.28 o 
  -7  -4   8        7.66        1.91      6.00 o 
  -6  -4   8       14.98       12.00      6.55 o 
  -5  -4   8        2.56        2.73      4.91 o 
  -4  -4   8        0.99       -1.12      3.14 o 
  -3  -4   8       25.10       32.73      5.04 o 
  -2  -4   8        4.29        0.17      2.60 o 
  -1  -4   8        0.46       -0.29      1.28 o 
   0  -4   8        1.50        0.39      1.42 o 
   1  -4   8      215.33      258.82      8.59 o 
   2  -4   8       52.13       34.60      5.00 o 
   3  -4   8       93.69      101.62      8.39 o 
   4  -4   8        2.01       -0.77      3.27 o 
   5  -4   8       25.55       16.21      5.97 o 
   6  -4   8      116.91      114.41     26.33 o 
   7  -4   8        0.39       10.37      8.46 o 
  -7  -3   8        0.03        7.64      6.55 o 
  -6  -3   8       18.71       19.10      7.37 o 
  -5  -3   8       14.57        9.00      5.18 o 
  -4  -3   8       41.15       62.48      9.55 o 
  -3  -3   8       53.34       65.75      9.55 o 
  -2  -3   8       34.99       22.64      6.82 o 
  -1  -3   8      674.33      732.30     17.99 o 
   0  -3   8        5.16        1.91      3.82 o 
   1  -3   8      299.85      318.97     10.79 o 
   2  -3   8      522.57      519.17     24.01 o 
   3  -3   8        2.75       -1.68      2.41 o 
   4  -3   8       58.88       49.03      7.04 o 
   5  -3   8        6.54        2.59      4.05 o 
   6  -3   8       16.98        8.46      7.37 o 
   7  -3   8        0.35        8.73      7.91 o 
  -7  -2   8        4.87        4.91      6.00 o 
  -5  -2   8       65.76       61.38     10.64 o 
  -4  -2   8      125.12      130.13     13.37 o 
  -3  -2   8       53.78       71.75     10.09 o 
  -2  -2   8      177.88      189.34     13.64 o 
  -1  -2   8      139.36      140.42     12.28 o 
   0  -2   8       11.91       12.75      5.32 o 
   1  -2   8        2.40        0.57      2.22 o 
   2  -2   8       62.53       66.84     12.28 o 
   3  -2   8        9.06        8.39      3.26 o 
   4  -2   8        0.04        0.45      2.87 o 
   5  -2   8        0.13        2.20      3.56 o 
   6  -2   8        1.10       -0.55      5.18 o 
   7  -2   8        0.64       -2.18      6.82 o 
  -6  -1   8        5.48        6.55      6.82 o 
  -5  -1   8       31.50       20.46      7.37 o 
  -4  -1   8       52.72       62.48     10.09 o 
  -3  -1   8       50.05       54.84      9.55 o 
  -2  -1   8      356.84      408.14     21.28 o 
  -1  -1   8        1.43        2.43      1.53 o 
   0  -1   8       17.97       12.52      3.18 o 
   1  -1   8       67.14       64.81      5.78 o 
   2  -1   8       14.31       17.21      4.05 o 
   3  -1   8        4.20        2.78      2.87 o 
   4  -1   8        3.86        6.82      3.86 o 
   5  -1   8        1.42       -2.73      4.64 o 
   6  -1   8        6.35       10.91      7.91 o 
   7  -1   8        0.92        0.55      7.37 o 
  -6   0   8        7.37        4.09      6.00 o 
  -5   0   8       50.64       37.10      9.55 o 
  -4   0   8        0.07        0.82      4.91 o 
  -3   0   8        6.28        9.28      6.27 o 
  -2   0   8       42.66       54.84      9.00 o 
  -1   0   8       98.51       93.64     17.87 o 
   0   0   8        2.52        6.86      3.02 o 
   1   0   8       71.49       82.68      6.94 o 
   2   0   8        1.36       -0.10      2.75 o 
   3   0   8        0.04        5.62      3.68 o 
   4   0   8       43.14       52.20      9.14 o 
   5   0   8        4.34        3.27      6.00 o 
   6   0   8        2.85        8.73      6.82 o 
   7   0   8        1.56        2.46      9.55 o 
  -7   1   8        3.01        6.27      7.09 o 
  -6   1   8       37.72       49.11     11.19 o 
  -5   1   8      217.51      221.80     18.01 o 
  -4   1   8        1.39       -1.36      4.64 o 
  -3   1   8        0.62       11.19      6.55 o 
  -2   1   8       15.31        7.91      5.46 o 
  -1   1   8       88.94       94.15      6.36 o 
   0   1   8      274.60      290.30     11.53 o 
   1   1   8       40.97       58.97      9.00 o 
   2   1   8       57.48       59.69      6.53 o 
   3   1   8       12.24       11.38      4.14 o 
   4   1   8        9.33        3.00      6.27 o 
   5   1   8        2.20        1.09      6.27 o 
   6   1   8        0.01       13.37      8.73 o 
  -7   2   8        3.34        1.91      7.09 o 
  -6   2   8       10.87        7.91      7.09 o 
  -5   2   8        0.52        7.37      6.00 o 
  -4   2   8        7.41       22.92      8.46 o 
  -3   2   8        0.28        1.91      4.64 o 
  -2   2   8       31.27       33.28      8.18 o 
  -1   2   8        0.01        2.39      2.81 o 
   0   2   8       92.37      112.97     14.73 o 
   1   2   8      232.55      216.62      8.15 o 
   2   2   8      133.16      132.02      9.50 o 
   3   2   8       46.04       44.20     10.91 o 
   4   2   8       40.99       32.19     10.64 o 
   5   2   8        0.34        7.64      7.37 o 
   6   2   8        0.06        1.64      8.18 o 
  -7   3   8        0.27        7.37      7.37 o 
  -6   3   8        9.88        9.00      6.55 o 
  -5   3   8        7.83        9.82      6.55 o 
  -4   3   8        7.02       16.10      7.09 o 
  -3   3   8       41.04       59.20     10.64 o 
  -2   3   8       19.53       33.01      8.46 o 
  -1   3   8       31.73       37.68     11.05 o 
   0   3   8       94.58      104.34     11.19 o 
   1   3   8      109.00      108.89      8.24 o 
   2   3   8      175.04      170.75      8.62 o 
   3   3   8       15.57       12.28      7.91 o 
   4   3   8       11.11       12.82      7.64 o 
   5   3   8        0.14       -4.91      7.09 o 
   6   3   8        2.17       -2.73      7.09 o 
  -7   4   8       15.28       19.64      9.82 o 
  -6   4   8        1.28        3.55      6.27 o 
  -5   4   8        5.89        5.18      6.00 o 
  -4   4   8        6.73        2.73      5.73 o 
  -3   4   8        0.31        3.27      5.46 o 
  -2   4   8       45.23       42.29      9.82 o 
  -1   4   8        4.78        2.20      4.00 o 
   0   4   8      411.13      436.68     13.13 o 
   1   4   8       56.26       42.83      5.21 o 
   2   4   8        2.56        0.44      3.18 o 
   3   4   8        1.79        4.64      6.27 o 
   4   4   8        0.05        4.91      6.82 o 
   5   4   8        2.35        1.91      7.37 o 
  -7   5   8        3.15       18.01      9.28 o 
  -6   5   8        0.20        5.46      6.55 o 
  -5   5   8       21.92       25.10      9.55 o 
  -4   5   8        2.12        2.73      6.00 o 
  -3   5   8        1.09        9.55      7.09 o 
  -2   5   8        4.90        5.73      6.27 o 
  -1   5   8        1.72        0.90      4.12 o 
   0   5   8       52.33       52.40      5.61 o 
   1   5   8        1.46        2.73      5.18 o 
   2   5   8        0.79        0.68      5.87 o 
   3   5   8        0.00        1.36      6.55 o 
   4   5   8        0.04       13.64      9.00 o 
   5   5   8        0.61       -0.55      7.09 o 
  -6   6   8        0.00       -0.82      6.27 o 
  -5   6   8        0.05        6.82      6.55 o 
  -4   6   8        1.44       -0.82      5.73 o 
  -3   6   8        3.30       -1.64      5.18 o 
  -2   6   8        0.07        5.73      6.27 o 
  -1   6   8        8.83        6.89      7.78 o 
   0   6   8        5.21        2.03      3.29 o 
   1   6   8        0.02       -0.39      3.33 o 
   2   6   8       15.24        8.73      4.44 o 
   3   6   8        0.74        3.00      7.37 o 
   4   6   8        1.00       -2.46      9.00 o 
  -6   7   8        0.32        4.64      7.09 o 
  -5   7   8        0.10        3.27      7.09 o 
  -4   7   8        2.01       -2.73      6.55 o 
  -3   7   8        3.24       -4.64      5.73 o 
  -2   7   8        0.21        4.91      6.27 o 
  -1   7   8        0.85        5.04      4.72 o 
   0   7   8        2.74        5.15      3.99 o 
   1   7   8        1.20        3.09      4.00 o 
   2   7   8        1.45        4.54      4.52 o 
   3   7   8        0.88       11.19      9.00 o 
   4   7   8        2.33       11.73      9.55 o 
  -5   8   8        2.84        0.27      7.09 o 
  -4   8   8        2.68        7.91      8.46 o 
  -3   8   8        2.36        4.09      7.37 o 
  -2   8   8        0.00        0.27      7.64 o 
  -1   8   8        2.49       -1.30      3.92 o 
   0   8   8        5.36        5.15      4.34 o 
   1   8   8        0.09        8.08      6.82 o 
   2   8   8        0.32       -0.77      6.14 o 
   3   8   8        0.10        7.09      9.28 o 
  -4   9   8        5.70        4.09      8.46 o 
  -3   9   8        5.10        7.09      8.18 o 
  -2   9   8       15.65       29.46     10.91 o 
  -1   9   8        0.97        0.82      6.27 o 
   0   9   8        1.53        2.96      4.97 o 
   1   9   8        0.12        2.90      8.73 o 
   2   9   8        0.59       14.75      6.03 o 
  -1  10   8        0.55        0.27      6.55 o 
  -2 -14   9        3.25        1.91      5.46 o 
  -1 -14   9        5.72       10.27      5.49 o 
   0 -14   9        0.59        0.93      6.14 o 
   1 -14   9        7.50       -0.82      7.91 o 
   2 -14   9        0.35       -1.09      7.64 o 
   3 -14   9        0.15        8.08      5.75 o 
  -3 -13   9        0.06        4.09      6.55 o 
  -2 -13   9        5.40        4.64      5.46 o 
  -1 -13   9        0.28        6.05      4.34 o 
   0 -13   9        2.74        5.79      4.24 o 
   1 -13   9        1.19       -1.09      7.09 o 
   2 -13   9        0.31       -1.89      4.46 o 
   3 -13   9        0.93        2.05      5.00 o 
   4 -13   9        8.99       17.32      6.66 o 
  -4 -12   9        0.64        1.09      6.82 o 
  -3 -12   9        0.54        1.09      5.73 o 
  -2 -12   9        0.11        0.55      4.91 o 
  -1 -12   9        0.00        2.78      3.72 o 
   0 -12   9        1.70       -1.77      5.87 o 
   1 -12   9        0.69       -1.53      4.12 o 
   2 -12   9        4.93        1.51      4.23 o 
   3 -12   9        4.05        5.05      4.58 o 
   4 -12   9        6.81       12.81      6.68 o 
   5 -12   9        0.07        0.23      5.00 o 
  -4 -11   9        1.62       -4.64      5.73 o 
  -3 -11   9       36.25       41.74     10.09 o 
  -2 -11   9        9.03       16.37      7.09 o 
  -1 -11   9        0.80       -1.79      3.05 o 
   0 -11   9        0.27        2.29      3.17 o 
   1 -11   9       18.38       12.33      4.78 o 
   2 -11   9       16.50       14.09      5.39 o 
   3 -11   9        2.88        2.83      4.23 o 
   4 -11   9        1.52        2.74      4.62 o 
   5 -11   9        7.58        5.56      5.50 o 
  -5 -10   9        0.13        1.36      6.55 o 
  -4 -10   9        0.88        4.91      6.00 o 
  -3 -10   9        0.04       -6.82      4.91 o 
  -2 -10   9        1.57        5.73      5.46 o 
  -1 -10   9        3.62        5.30      3.60 o 
   0 -10   9        1.51        0.33      2.46 o 
   1 -10   9        2.91        3.16      3.67 o 
   2 -10   9      121.43      103.97     12.69 o 
   3 -10   9        6.70       10.42      4.34 o 
   4 -10   9        3.74        5.82      4.39 o 
   5 -10   9        1.47        3.26      5.04 o 
   6 -10   9        0.09        3.00      5.59 o 
  -6  -9   9        4.58        9.82      8.46 o 
  -5  -9   9        4.12        3.00      6.27 o 
  -4  -9   9        3.64       16.37      7.64 o 
  -3  -9   9        0.77        0.82      4.91 o 
  -2  -9   9       21.21        7.09      5.73 o 
  -1  -9   9      154.26      171.05      9.52 o 
   0  -9   9      436.14      423.08     12.28 o 
   1  -9   9        2.29       -1.15      2.79 o 
   2  -9   9        0.86       -0.91      2.82 o 
   3  -9   9       11.54        8.24      7.23 o 
   4  -9   9       84.67       98.61     10.37 o 
   5  -9   9        0.09       -0.93      4.34 o 
   6  -9   9        5.19        7.90      5.94 o 
  -6  -8   9        4.58        3.82      6.82 o 
  -5  -8   9        0.29        5.46      7.37 o 
  -4  -8   9        5.79        6.00      7.09 o 
  -3  -8   9        3.32        2.73      5.46 o 
  -2  -8   9      292.67      282.09     17.19 o 
  -1  -8   9      471.88      502.31     14.01 o 
   0  -8   9      702.73      692.41     16.26 o 
   1  -8   9       36.48       41.01      5.67 o 
   2  -8   9       51.31       55.00      6.68 o 
   3  -8   9        4.31       10.89      4.23 o 
   4  -8   9        6.74        2.48      3.73 o 
   5  -8   9        0.07        2.61      4.12 o 
   6  -8   9        6.22        6.45      5.24 o 
  -6  -7   9        4.74       11.73      8.18 o 
  -5  -7   9        3.57       -6.82      5.18 o 
  -4  -7   9       52.58       38.47      9.00 o 
  -3  -7   9       41.65       50.74      9.82 o 
  -2  -7   9       58.58       67.50      6.96 o 
  -1  -7   9      190.97      215.10      7.74 o 
   0  -7   9        0.00        1.51      1.84 o 
   1  -7   9        0.84        0.29      2.36 o 
   2  -7   9       25.71       22.03     11.32 o 
   3  -7   9       12.67       12.90      4.46 o 
   4  -7   9        0.91        0.33      3.41 o 
   5  -7   9        1.17        3.67      4.14 o 
   6  -7   9        1.41        1.74      4.84 o 
   7  -7   9        5.19        9.58      5.75 o 
  -7  -6   9        1.44       -8.59      5.73 o 
  -6  -6   9        2.46        0.27      5.73 o 
  -5  -6   9       15.17        4.09      5.73 o 
  -4  -6   9       64.48       82.12     11.46 o 
  -3  -6   9        3.66        5.73      7.78 o 
  -2  -6   9        0.55        0.82      2.87 o 
  -1  -6   9        5.75        3.98      2.77 o 
   0  -6   9       73.57       76.36      8.69 o 
   1  -6   9       31.30       30.99      4.72 o 
   2  -6   9        6.85        3.67      3.07 o 
   3  -6   9        0.35        0.31      3.55 o 
   4  -6   9        3.17       -4.37      3.82 o 
   5  -6   9       40.90       39.29     10.09 o 
   6  -6   9       18.02       10.64      8.18 o 
   7  -6   9        2.19       16.64     10.37 o 
  -7  -5   9        0.01       -6.27      5.46 o 
  -6  -5   9        3.15        6.55      6.27 o 
  -5  -5   9        5.60       10.91      6.27 o 
  -4  -5   9        9.64       19.64      6.82 o 
  -3  -5   9       27.87       26.85      5.00 o 
  -2  -5   9       17.92       24.21      4.62 o 
  -1  -5   9       12.60       15.17      3.67 o 
   0  -5   9       12.21        8.11      2.30 o 
   1  -5   9        0.42        2.63      2.41 o 
   2  -5   9        6.98        9.55      5.46 o 
   3  -5   9        2.14        0.58      3.18 o 
   4  -5   9      326.44      323.23     15.33 o 
   5  -5   9       11.96       14.61      5.51 o 
   6  -5   9       12.07       16.56      6.06 o 
   7  -5   9        0.90        0.27      6.55 o 
  -7  -4   9        9.99        9.55      7.37 o 
  -6  -4   9        1.58        9.28      6.27 o 
  -5  -4   9        4.39       16.37      6.82 o 
  -4  -4   9        1.30        2.04      3.53 o 
  -3  -4   9       40.80       32.39      5.31 o 
  -2  -4   9      133.63      164.84     16.23 o 
  -1  -4   9        3.25        7.43      2.60 o 
   0  -4   9       96.24       90.23      4.58 o 
   1  -4   9        0.57        0.00      3.27 o 
   2  -4   9       67.73       69.05      9.82 o 
   3  -4   9       42.95       37.98      8.87 o 
   4  -4   9      239.10      244.99     13.11 o 
   5  -4   9      196.98      189.61     13.70 o 
   6  -4   9        2.62        4.74      5.05 o 
   7  -4   9        4.74        0.00      5.46 o 
  -7  -3   9        7.70       13.91      7.91 o 
  -6  -3   9        2.83        3.55      5.46 o 
  -5  -3   9        9.93        8.12      8.32 o 
  -4  -3   9        6.61        1.64      6.27 o 
  -3  -3   9        2.67       -4.09      5.18 o 
  -2  -3   9      146.92      150.60     13.91 o 
  -1  -3   9      241.73      223.17     15.82 o 
   0  -3   9       16.93       16.64      6.00 o 
   1  -3   9      525.12      482.64     22.92 o 
   2  -3   9       57.83       81.75     10.78 o 
   3  -3   9       79.76       92.93      8.49 o 
   4  -3   9        7.54        6.82      3.86 o 
   5  -3   9        5.75        8.16      5.87 o 
   6  -3   9        2.91        0.55      7.37 o 
   7  -3   9        0.56        0.82      8.18 o 
  -7  -2   9        0.02        1.91      6.00 o 
  -5  -2   9        0.01        1.91      6.55 o 
  -4  -2   9      211.35      216.89     16.91 o 
  -3  -2   9        3.91        4.09      5.73 o 
  -2  -2   9      119.90      152.23     14.19 o 
  -1  -2   9       57.49       59.75      9.28 o 
   0  -2   9      227.16      209.15      8.97 o 
   1  -2   9      110.47      113.24      8.05 o 
   2  -2   9        2.97        0.81      2.75 o 
   3  -2   9        3.87        4.64      3.76 o 
   4  -2   9        2.29        5.22      3.80 o 
   5  -2   9        0.09       -3.18      3.46 o 
   6  -2   9        0.00        4.37      6.82 o 
   7  -2   9        3.58       -0.82      6.55 o 
  -6  -1   9       12.14       16.64      9.00 o 
  -5  -1   9       11.81       16.10      8.18 o 
  -4  -1   9      275.19      259.72     18.82 o 
  -3  -1   9      297.92      273.64     18.82 o 
  -2  -1   9      217.48      183.33     14.73 o 
  -1  -1   9        4.73       12.82      6.00 o 
   0  -1   9      186.13      201.56      9.11 o 
   1  -1   9        0.75        2.53      2.95 o 
   2  -1   9        8.86        6.14      3.46 o 
   3  -1   9        1.42        2.55      5.73 o 
   4  -1   9        0.01       -1.91      2.95 o 
   5  -1   9        1.73        3.27      6.27 o 
   6  -1   9        1.20        3.55      7.91 o 
   7  -1   9        3.33        8.18      9.00 o 
  -6   0   9        8.33       10.09      8.18 o 
  -5   0   9        0.24       -1.64      5.46 o 
  -4   0   9       15.67       14.73      7.91 o 
  -3   0   9       27.01       18.01      7.37 o 
  -2   0   9       11.69       21.01      7.37 o 
  -1   0   9        0.53        1.09      4.91 o 
   0   0   9       23.21       29.84      4.69 o 
   1   0   9        3.07        3.20      2.93 o 
   2   0   9        1.61       -1.08      2.95 o 
   3   0   9        1.03        0.74      3.46 o 
   4   0   9        0.09        0.00      5.46 o 
   5   0   9        2.60        6.55      7.09 o 
   6   0   9        0.00        9.00      7.91 o 
  -7   1   9        1.72        1.09      6.82 o 
  -6   1   9       37.98       34.10     10.37 o 
  -5   1   9        1.82        2.18      5.73 o 
  -4   1   9       11.58        9.28      6.82 o 
  -3   1   9        0.17       -3.55      4.91 o 
  -2   1   9        9.71       14.73      7.37 o 
  -1   1   9       24.87       22.92      7.91 o 
   0   1   9       60.05       84.45     15.01 o 
   1   1   9        4.92        1.53      3.47 o 
   2   1   9       21.30       27.24      7.50 o 
   3   1   9        0.07       -1.89      3.47 o 
   4   1   9        5.02       10.91      6.82 o 
   5   1   9        2.27        7.91      7.64 o 
   6   1   9        9.18       14.19      9.00 o 
  -7   2   9        2.15        5.18      7.64 o 
  -6   2   9        4.34        6.27      7.64 o 
  -5   2   9       31.26       30.56     10.09 o 
  -4   2   9       90.18      101.49     14.19 o 
  -3   2   9        1.18       -0.27      4.64 o 
  -2   2   9        1.72        7.37      6.27 o 
  -1   2   9        7.65        2.73      6.27 o 
   0   2   9       92.13       99.75     15.82 o 
   1   2   9      342.58      318.65     13.98 o 
   2   2   9        4.63       11.53      4.81 o 
   3   2   9       10.53        7.09      6.55 o 
   4   2   9        2.77        4.37      7.37 o 
   5   2   9        4.55        0.55      7.64 o 
   6   2   9        0.03       -8.18      5.46 o 
  -7   3   9        3.42        4.09      8.18 o 
  -6   3   9       15.21       17.73      8.73 o 
  -5   3   9       39.85       30.56     10.37 o 
  -4   3   9        9.82       11.73      7.09 o 
  -3   3   9       29.86       33.83      9.55 o 
  -2   3   9       51.40       51.29     11.19 o 
  -1   3   9       51.57       51.84     10.37 o 
   0   3   9        0.29       -0.99      3.51 o 
   1   3   9       99.45       75.71      6.13 o 
   2   3   9        0.84        6.27      6.82 o 
   3   3   9       28.10       31.37     10.64 o 
   4   3   9        2.16        3.55      7.64 o 
   5   3   9        0.02       -4.91      7.91 o 
  -7   4   9        0.00        5.18      8.18 o 
  -6   4   9        2.90       10.09      7.91 o 
  -5   4   9       13.47       30.56      9.82 o 
  -4   4   9        2.38        7.64      6.82 o 
  -3   4   9        4.83       -0.82      6.00 o 
  -2   4   9        5.04        0.82      5.73 o 
  -1   4   9       75.18       81.57     12.55 o 
   0   4   9       72.56       66.33     13.37 o 
   1   4   9        0.09        3.47      3.13 o 
   2   4   9        8.98        6.27      6.82 o 
   3   4   9        1.66        0.55      7.09 o 
   4   4   9        0.81       11.19      8.73 o 
   5   4   9        1.50        5.73     10.09 o 
  -6   5   9        4.59        7.91      7.64 o 
  -5   5   9        1.81        1.09      6.82 o 
  -4   5   9        1.87       -1.09      5.73 o 
  -3   5   9        0.26        0.55      6.00 o 
  -2   5   9        0.31       -1.09      6.27 o 
  -1   5   9        2.81       -2.18      6.27 o 
   0   5   9       16.66       10.00      9.00 o 
   1   5   9       15.93       21.81      5.43 o 
   2   5   9        6.17        1.91      6.27 o 
   3   5   9        1.72        3.00      7.64 o 
   4   5   9        0.00        0.55      7.91 o 
  -6   6   9        0.91        9.55      7.91 o 
  -5   6   9        1.92        0.00      6.27 o 
  -4   6   9        3.76        6.55      7.91 o 
  -3   6   9        1.03       -4.64      5.73 o 
  -2   6   9       10.54        1.09      6.27 o 
  -1   6   9        0.26        4.09      6.82 o 
   0   6   9        0.94       -3.68      3.06 o 
   1   6   9       17.09        7.50      7.09 o 
   2   6   9       10.12        6.55      7.37 o 
   3   6   9        0.00        8.18      8.46 o 
   4   6   9        0.14        4.37      9.82 o 
  -5   7   9        0.00        4.09      7.37 o 
  -4   7   9        4.46        9.82      7.91 o 
  -3   7   9        0.29       -2.18      6.55 o 
  -2   7   9       18.01        4.09      7.37 o 
  -1   7   9        5.66       10.09      8.18 o 
   0   7   9        0.83        5.06      4.65 o 
   1   7   9        4.87        3.42      5.87 o 
   2   7   9        2.53       12.55      9.55 o 
   3   7   9        1.12       -7.09      6.00 o 
  -4   8   9        1.97        0.27      8.18 o 
  -3   8   9        0.88        1.09      7.91 o 
  -2   8   9        3.97       -2.46      7.91 o 
   0   8   9        0.34        3.90      4.78 o 
   1   8   9        0.65        3.86      4.92 o 
   2   8   9        0.86        3.00      8.46 o 
  -3   9   9       16.87       26.19     11.46 o 
   0   9   9        0.01        7.91      7.09 o 
  -1 -14  10        2.35        7.91      6.27 o 
   0 -14  10        4.55        4.91      8.18 o 
   1 -14  10       13.70       18.82     10.64 o 
   2 -14  10        1.53        0.89      5.35 o 
   3 -14  10        0.53        5.73      6.07 o 
  -3 -13  10        5.85        0.27      7.09 o 
  -2 -13  10        0.13       -3.55      5.73 o 
  -1 -13  10       12.64        6.55      6.00 o 
   0 -13  10        1.94        0.00      6.82 o 
   1 -13  10        0.79       -4.37      5.73 o 
   2 -13  10        2.18        4.69      4.89 o 
   3 -13  10        1.02       -1.34      4.58 o 
   4 -13  10        2.22        1.13      5.63 o 
  -4 -12  10        3.27        0.82      6.27 o 
  -3 -12  10        2.88        0.55      5.73 o 
  -2 -12  10        3.15       -3.00      5.46 o 
  -1 -12  10        1.19        0.55      5.18 o 
   0 -12  10        2.34       -2.46      6.55 o 
   1 -12  10       13.10       11.56      5.09 o 
   2 -12  10        3.62        6.21      6.00 o 
   3 -12  10        0.04        2.27      4.31 o 
   4 -12  10       10.08        6.38      5.11 o 
   5 -12  10        4.92        3.46      6.27 o 
  -4 -11  10        0.02       -2.18      6.55 o 
  -3 -11  10        0.81        0.27      6.55 o 
  -2 -11  10        0.76       -4.09      5.18 o 
  -1 -11  10       18.52       22.37      6.55 o 
   0 -11  10        3.67        2.53      3.01 o 
   1 -11  10        4.40        6.89      4.19 o 
   2 -11  10        7.97        6.22      4.38 o 
   3 -11  10        0.95       -1.48      4.04 o 
   4 -11  10        5.77        3.13      4.65 o 
   5 -11  10       13.67       10.33      6.16 o 
  -5 -10  10        0.82        1.91      6.55 o 
  -4 -10  10        0.71       10.09      7.09 o 
  -3 -10  10        7.63       16.37      7.91 o 
  -2 -10  10        0.97       -4.91      4.37 o 
  -1 -10  10       42.54       36.28      7.91 o 
   0 -10  10        0.35        0.41      2.64 o 
   1 -10  10      149.05      142.32     10.41 o 
   2 -10  10       46.91       47.74      7.14 o 
   3 -10  10       19.85       21.28      8.87 o 
   4 -10  10        1.71        1.65      4.04 o 
   5 -10  10        2.16        7.36      6.27 o 
   6 -10  10       23.43       27.66      8.18 o 
  -5  -9  10        0.05        2.18      7.64 o 
  -4  -9  10        5.18        1.91      6.00 o 
  -3  -9  10        0.86       -0.27      5.46 o 
  -2  -9  10       19.06       17.46      6.82 o 
  -1  -9  10       64.61       66.26      9.69 o 
   0  -9  10       41.42       38.22      4.39 o 
   1  -9  10      119.47      104.90      8.85 o 
   2  -9  10       40.05       42.84      6.64 o 
   3  -9  10        1.95        0.92      4.77 o 
   4  -9  10       36.39       33.95      7.04 o 
   5  -9  10        0.53       -2.70      4.14 o 
   6  -9  10        1.90        5.17      5.83 o 
  -6  -8  10        2.38        2.73      8.18 o 
  -5  -8  10        3.61        1.64      7.64 o 
  -4  -8  10        6.81        8.46      7.37 o 
  -3  -8  10       25.72        9.55      6.82 o 
  -2  -8  10      360.98      435.72     16.01 o 
  -1  -8  10      282.62      246.44     22.37 o 
   0  -8  10      276.11      282.39     15.44 o 
   1  -8  10        5.56        6.67      3.56 o 
   2  -8  10        0.89        1.86      3.68 o 
   3  -8  10       54.76       58.67      9.96 o 
   4  -8  10        2.45       10.00      4.85 o 
   5  -8  10        3.35        0.95      4.32 o 
   6  -8  10        7.79       12.71     12.82 o 
  -6  -7  10        1.67        2.73      6.27 o 
  -5  -7  10        1.29        9.00      6.82 o 
  -4  -7  10       16.24       31.10      8.73 o 
  -3  -7  10        6.18        1.64      5.46 o 
  -2  -7  10      288.98      298.33     12.89 o 
  -1  -7  10        2.95        9.99      3.73 o 
   0  -7  10        4.66        2.89      2.16 o 
   1  -7  10      156.24      146.98     14.19 o 
   2  -7  10        0.03        0.23      2.60 o 
   3  -7  10        3.07        2.95      3.37 o 
   4  -7  10        1.78        8.26      4.51 o 
   5  -7  10        8.96       16.59      5.63 o 
   6  -7  10        7.26        6.85      5.50 o 
  -6  -6  10        4.26        3.55      6.82 o 
  -5  -6  10        0.69       -2.18      5.46 o 
  -4  -6  10        8.18        0.27      5.18 o 
  -3  -6  10        5.11        3.00      3.86 o 
  -2  -6  10        3.58        0.10      3.14 o 
  -1  -6  10       74.42       79.67      7.78 o 
   0  -6  10        0.57        2.83      1.93 o 
   1  -6  10        6.74        1.36      2.36 o 
   2  -6  10       33.94       39.37      5.70 o 
   3  -6  10        1.59       -3.73      2.49 o 
   4  -6  10       17.68       27.28      8.46 o 
   5  -6  10        1.50        3.48      4.62 o 
   6  -6  10        1.37        0.31      4.72 o 
  -7  -5  10        0.80       -0.27      7.09 o 
  -6  -5  10        0.42       -4.91      4.91 o 
  -5  -5  10        1.32        7.91      6.27 o 
  -4  -5  10       52.00       34.54      6.33 o 
  -3  -5  10       13.51        8.36      4.19 o 
  -2  -5  10        0.42       -1.09      4.37 o 
  -1  -5  10       28.62       25.11      4.46 o 
   0  -5  10       42.53       49.05      3.97 o 
   1  -5  10        0.00       -1.91      3.55 o 
   2  -5  10       12.36        2.73      5.18 o 
   3  -5  10       78.71       77.21      8.39 o 
   4  -5  10       77.15       96.04     10.09 o 
   5  -5  10       26.93       29.81      6.80 o 
   6  -5  10        4.45        2.75      5.31 o 
  -7  -4  10        2.10        7.91      7.91 o 
  -6  -4  10        0.09        4.64      5.18 o 
  -5  -4  10       35.14       36.28      9.00 o 
  -4  -4  10       53.44       68.33     17.73 o 
  -3  -4  10        0.24       -3.87      2.97 o 
  -2  -4  10       12.52        8.73      6.55 o 
  -1  -4  10        3.73        1.71      2.60 o 
   0  -4  10       18.04       17.70      2.63 o 
   1  -4  10        7.16        3.49      2.99 o 
   2  -4  10       78.96       79.52      7.52 o 
   3  -4  10       49.25       54.04      7.30 o 
   4  -4  10      104.38       90.66      9.32 o 
   5  -4  10       50.28       45.13     16.91 o 
   6  -4  10       67.88       74.04     10.29 o 
  -7  -3  10        2.51        5.73      6.27 o 
  -6  -3  10        0.10       -1.09      4.64 o 
  -5  -3  10       73.93       63.84     11.19 o 
  -4  -3  10        0.27        2.73      6.27 o 
  -3  -3  10       12.45       19.10      7.91 o 
  -2  -3  10        4.82       11.19      7.37 o 
  -1  -3  10       85.56       75.84     11.19 o 
   0  -3  10        5.25        9.28      5.73 o 
   1  -3  10        5.00        3.62      5.32 o 
   2  -3  10      320.10      303.30     17.32 o 
   3  -3  10       24.34       27.80      8.73 o 
   4  -3  10       96.61      113.48     17.73 o 
   5  -3  10        3.99        6.39      4.81 o 
   6  -3  10        1.49       -9.00      6.27 o 
  -7  -2  10       12.41        6.82      6.55 o 
  -5  -2  10      129.28      145.14     16.64 o 
  -4  -2  10       29.87       11.19      7.09 o 
  -3  -2  10       14.71       21.55      8.18 o 
  -2  -2  10        3.36       -1.91      5.73 o 
  -1  -2  10       29.91       48.56      9.55 o 
   0  -2  10        2.47        2.46      5.18 o 
   1  -2  10        0.88        2.05      5.32 o 
   2  -2  10       67.00       81.38      9.55 o 
   3  -2  10        2.01       -1.85      4.37 o 
   4  -2  10        6.16       12.72      6.14 o 
   5  -2  10        0.34       -4.91      5.46 o 
   6  -2  10        0.00        2.18      6.82 o 
  -6  -1  10       15.91       12.55      8.73 o 
  -5  -1  10       68.53       70.39     12.82 o 
  -4  -1  10       50.92       40.65     10.37 o 
  -3  -1  10       61.02       70.66     11.73 o 
  -2  -1  10        0.90       -0.55      6.00 o 
  -1  -1  10        1.98        1.91      5.73 o 
   0  -1  10       19.68       28.10      8.46 o 
   1  -1  10       18.69       17.28      4.31 o 
   2  -1  10        0.86       -1.42      3.18 o 
   3  -1  10        0.90        1.29      3.96 o 
   4  -1  10        0.04        5.37      3.95 o 
   5  -1  10        0.12       -6.55      4.37 o 
   6  -1  10        0.18        6.27      8.73 o 
  -6   0  10        5.16        9.55      7.91 o 
  -5   0  10        4.49        8.46      7.64 o 
  -4   0  10       20.73       23.19      8.73 o 
  -3   0  10        8.68       15.82      8.18 o 
  -2   0  10       79.80       78.03     12.00 o 
  -1   0  10       12.28       14.46      8.18 o 
   0   0  10       13.15       18.55      8.18 o 
   1   0  10       17.02       17.36      4.97 o 
   2   0  10       48.93       46.55     10.09 o 
   3   0  10        5.84        6.57      4.23 o 
   4   0  10        0.82        4.91      6.00 o 
   5   0  10        1.12       -7.91      5.46 o 
   6   0  10        0.05       -4.09      7.37 o 
  -7   1  10        0.15       -2.73      7.64 o 
  -6   1  10        1.55       -3.27      6.27 o 
  -5   1  10       16.13       33.01     10.09 o 
  -4   1  10        5.72        4.64      6.55 o 
  -3   1  10        9.24       19.92      8.46 o 
  -2   1  10        0.17        6.82      6.82 o 
  -1   1  10       28.05       33.56      9.82 o 
   0   1  10        0.00       -1.91      6.00 o 
   1   1  10        2.03        4.45      4.53 o 
   2   1  10        0.00       -3.82      3.47 o 
   3   1  10        7.04        4.79      9.69 o 
   4   1  10        0.79        7.37      7.64 o 
   5   1  10        9.46       -1.09      7.09 o 
   6   1  10        0.00       -2.73      8.18 o 
  -7   2  10        4.49       -1.09      7.91 o 
  -6   2  10        0.04        8.46      7.91 o 
  -5   2  10       66.60       62.48     12.82 o 
  -4   2  10       43.83       47.47     11.46 o 
  -3   2  10        3.40        4.37      6.55 o 
  -2   2  10       11.31       10.91      7.91 o 
  -1   2  10        2.61       -8.59      5.73 o 
   0   2  10        6.37        3.55      6.82 o 
   1   2  10       47.85       56.46      7.49 o 
   2   2  10        0.13        3.95      4.34 o 
   3   2  10        8.53       12.55      7.64 o 
   4   2  10        2.24        9.55      7.91 o 
   5   2  10        5.41        0.55      8.18 o 
  -6   3  10        1.68       -1.36      6.00 o 
  -5   3  10       53.32       23.19      9.28 o 
  -4   3  10        2.37       -4.64      5.46 o 
  -3   3  10        0.13        3.55      6.82 o 
  -2   3  10        3.51        5.18      6.27 o 
  -1   3  10        0.16       -6.27      5.73 o 
   0   3  10        7.46       16.10      8.46 o 
   1   3  10       32.15       34.54      6.55 o 
   2   3  10       34.60       34.65     10.09 o 
   3   3  10       16.17        4.09      7.91 o 
   4   3  10        6.49        9.28      8.73 o 
   5   3  10        2.64        6.27      9.00 o 
  -6   4  10       10.08        1.36      7.37 o 
  -5   4  10       13.03       24.55     10.09 o 
  -4   4  10        3.51        8.46      7.91 o 
  -3   4  10        0.10        0.27      6.82 o 
  -2   4  10       32.56       50.47     11.73 o 
  -1   4  10        5.45       -7.78      5.18 o 
   0   4  10       13.19        1.91      8.18 o 
   1   4  10       25.21       25.11      6.44 o 
   2   4  10        2.51        3.82      7.09 o 
   3   4  10        7.33        3.00      7.64 o 
   4   4  10        3.11       -0.82      8.46 o 
  -6   5  10        3.59        4.09      7.91 o 
  -5   5  10        2.38       -5.73      6.27 o 
  -4   5  10        0.62        2.46      7.09 o 
  -3   5  10        0.84        2.18      7.37 o 
  -2   5  10        0.05       -4.37      6.27 o 
  -1   5  10       12.62       23.19     10.09 o 
   0   5  10        9.19       -1.64      7.91 o 
   1   5  10       43.22       47.20     11.73 o 
   2   5  10        0.04        1.09      7.09 o 
   3   5  10        0.07       14.19      8.73 o 
   4   5  10        0.20        5.46      9.82 o 
  -5   6  10        0.03        3.00      7.09 o 
  -4   6  10        1.50       -1.64      7.37 o 
  -3   6  10        0.95       -4.91      7.37 o 
  -2   6  10        1.12       -4.37      7.09 o 
  -1   6  10        1.43        0.00      8.46 o 
   1   6  10       20.91        6.27      7.64 o 
   2   6  10        0.01       -3.82      6.55 o 
   3   6  10        0.00       12.00      9.82 o 
  -4   7  10        0.17        0.82      7.91 o 
  -3   7  10        2.52        2.18      8.18 o 
  -2   7  10        1.04       -9.41      6.27 o 
  -1   7  10        2.08        4.37      9.55 o 
   1   7  10        9.05       11.46      9.28 o 
   2   7  10        0.01        7.64      8.73 o 
  -3   8  10        5.44       -1.64      8.46 o 
  -2   8  10        1.81       -2.18      9.00 o 
  -1 -14  11        3.90        6.82      6.27 o 
   1 -14  11       12.83       13.37      9.82 o 
   2 -14  11        0.34       -3.69      6.68 o 
  -2 -13  11       14.59        5.46      7.09 o 
  -1 -13  11        2.62        3.27      5.46 o 
   1 -13  11       10.87        9.06     10.09 o 
   2 -13  11       11.70        8.47      5.30 o 
   3 -13  11        0.44       -3.64      4.44 o 
   4 -13  11        0.02        5.69      5.55 o 
  -3 -12  11        7.89       12.82      7.37 o 
  -2 -12  11        3.38        7.64      6.82 o 
  -1 -12  11        3.55       11.46      6.27 o 
   1 -12  11        3.80        6.64      4.85 o 
   2 -12  11        0.12        4.88      4.72 o 
   3 -12  11        2.43        4.65      4.70 o 
   4 -12  11        0.15        1.14      4.92 o 
  -4 -11  11        6.18        4.64      8.18 o 
  -3 -11  11        1.24        8.46      7.09 o 
  -2 -11  11        2.33        4.09      5.73 o 
  -1 -11  11        7.71       16.64      6.55 o 
   0 -11  11        4.16        2.18      6.55 o 
   1 -11  11        2.46        6.03      6.00 o 
   2 -11  11        1.73        2.13      3.80 o 
   3 -11  11        0.03        2.85      4.19 o 
   4 -11  11        5.84        2.62      6.00 o 
   5 -11  11        3.49       15.01      6.27 o 
  -5 -10  11        1.39       -5.18      7.37 o 
  -4 -10  11        0.04       -1.91      6.00 o 
  -3 -10  11       21.21        8.46      7.64 o 
  -2 -10  11       23.11       37.10      9.00 o 
  -1 -10  11        7.27        9.05      5.73 o 
   0 -10  11       26.20       26.74      7.91 o 
   1 -10  11       26.08       23.20      6.27 o 
   2 -10  11       18.47       20.69      5.55 o 
   3 -10  11       70.66       66.42     11.46 o 
   4 -10  11        3.94       15.05      5.86 o 
   5 -10  11        1.37        5.14      5.20 o 
  -5  -9  11        0.22       11.19      7.91 o 
  -4  -9  11        0.01        1.91      6.55 o 
  -3  -9  11        1.06       -4.37      5.18 o 
  -2  -9  11        4.90        5.73      6.00 o 
  -1  -9  11       99.51      110.23     10.09 o 
   0  -9  11       81.38      104.76     13.37 o 
   1  -9  11        7.69        8.01      4.12 o 
   2  -9  11        0.02        1.57      3.53 o 
   3  -9  11       53.82       46.06      7.54 o 
   4  -9  11        3.81        5.50      4.58 o 
   5  -9  11        1.26        5.69      5.39 o 
   6  -9  11        0.13        3.98      5.82 o 
  -6  -8  11        1.02        2.46      8.46 o 
  -5  -8  11        0.00        6.27      6.82 o 
  -4  -8  11       18.58       25.10      8.73 o 
  -3  -8  11        2.23       13.64      7.37 o 
  -2  -8  11       24.08       29.73      5.67 o 
  -1  -8  11       83.02       78.94     22.78 o 
   0  -8  11       28.24       28.37      8.73 o 
   1  -8  11      287.81      295.99     13.43 o 
   2  -8  11       11.50        9.15      6.96 o 
   3  -8  11        9.38        4.87      3.76 o 
   4  -8  11       33.49       17.25      6.96 o 
   5  -8  11       14.98       12.33      5.51 o 
   6  -8  11        1.55        3.36      5.36 o 
  -6  -7  11        0.92        9.82      7.64 o 
  -5  -7  11        0.02        1.36      6.00 o 
  -4  -7  11       27.93       37.38      9.28 o 
  -3  -7  11       47.05       39.29      9.28 o 
  -2  -7  11        0.77        2.15      3.53 o 
  -1  -7  11      331.41      368.02     14.52 o 
   0  -7  11       35.81       43.65      9.00 o 
   1  -7  11       87.83       93.81      7.86 o 
   2  -7  11        5.77        5.87      3.67 o 
   3  -7  11        6.72        9.67      5.59 o 
   4  -7  11        0.09        3.66      4.04 o 
   5  -7  11        0.57        6.68      5.17 o 
   6  -7  11        1.43        9.43      5.78 o 
  -6  -6  11        2.04       -2.46      6.82 o 
  -5  -6  11        0.07       -0.27      5.73 o 
  -4  -6  11       15.70        4.91      6.00 o 
  -3  -6  11       36.07       30.65      5.69 o 
  -2  -6  11       92.16       77.66      7.46 o 
  -1  -6  11       94.21      102.07      7.80 o 
   0  -6  11       19.54       35.47      9.00 o 
   1  -6  11        2.05        2.68      3.01 o 
   2  -6  11       14.68       15.82      6.82 o 
   3  -6  11       22.58       19.64      5.11 o 
   4  -6  11        1.82        6.00      6.00 o 
   5  -6  11        0.46       -0.11      4.14 o 
   6  -6  11        7.80        5.18      5.58 o 
  -6  -5  11        8.10        3.00      7.09 o 
  -5  -5  11        1.27        4.09      5.46 o 
  -4  -5  11       18.24       12.69      4.98 o 
  -3  -5  11       47.09       51.63     18.69 o 
  -2  -5  11        0.01        1.95      3.55 o 
  -1  -5  11        1.32        0.99      3.07 o 
   0  -5  11        7.92       -1.64      4.64 o 
   1  -5  11       10.15        8.59      3.43 o 
   2  -5  11        0.00        0.55      4.37 o 
   3  -5  11       27.35       28.17      8.73 o 
   4  -5  11       25.82       33.71      6.64 o 
   5  -5  11       10.41       18.50      6.02 o 
   6  -5  11        0.44        8.32      5.79 o 
  -7  -4  11        0.06        2.46      6.27 o 
  -6  -4  11        0.34       -1.36      5.18 o 
  -5  -4  11        8.21        7.91      5.73 o 
  -4  -4  11       48.03       51.20      9.69 o 
  -3  -4  11        2.26        1.91      6.00 o 
  -1  -4  11       15.89       10.64      6.27 o 
   0  -4  11        6.21       10.64      6.27 o 
   1  -4  11       16.65       21.81      5.59 o 
   2  -4  11        3.22        1.31      3.96 o 
   3  -4  11        4.60        9.31      4.42 o 
   4  -4  11       15.94       21.52      8.73 o 
   5  -4  11       57.46       64.19      9.28 o 
   6  -4  11       46.29       33.01     11.73 o 
  -7  -3  11        7.96       10.91      7.64 o 
  -6  -3  11        0.01        3.82      5.46 o 
  -5  -3  11        0.09       -9.41      6.27 o 
  -4  -3  11        0.76        1.64      7.37 o 
  -3  -3  11        1.97       -5.46      5.73 o 
  -2  -3  11       67.94       60.02     11.19 o 
  -1  -3  11       98.44      107.49     13.37 o 
   0  -3  11       11.03       10.91      6.27 o 
   1  -3  11        1.21        0.09      3.21 o 
   2  -3  11        7.26        4.30      3.76 o 
   3  -3  11        8.97        7.38      4.31 o 
   4  -3  11       40.93       39.04     10.09 o 
   5  -3  11       62.06       44.44     21.28 o 
   6  -3  11       33.60       27.55     10.09 o 
  -7  -2  11        0.01        2.73      6.00 o 
  -5  -2  11       28.45       13.37      8.73 o 
  -4  -2  11        5.64       -3.82      6.00 o 
  -3  -2  11        0.57       61.93     11.46 o 
  -2  -2  11        0.58       10.37      7.64 o 
  -1  -2  11      111.92      114.04     13.91 o 
   0  -2  11       54.86       63.84     11.19 o 
   1  -2  11       35.12       40.12      6.68 o 
   2  -2  11       97.34      108.16     10.50 o 
   3  -2  11        0.05        1.41      4.91 o 
   4  -2  11        2.80       10.09      4.82 o 
   5  -2  11        5.94       14.19      8.46 o 
   6  -2  11        0.36       -1.09      6.00 o 
  -6  -1  11        0.19       -9.00      6.00 o 
  -5  -1  11       46.38       40.38     12.00 o 
  -4  -1  11        0.11       -5.73      5.46 o 
  -3  -1  11       89.45      112.13     14.46 o 
  -2  -1  11        3.03       12.00      7.64 o 
  -1  -1  11        7.41       -4.37      5.73 o 
   0  -1  11       39.70       54.02     10.91 o 
   1  -1  11       54.78       53.16     14.32 o 
   2  -1  11       25.73       25.46      5.86 o 
   3  -1  11        1.62        6.71      4.62 o 
   4  -1  11        0.68        2.37      4.52 o 
   5  -1  11        0.39        6.27      8.73 o 
   6  -1  11        0.08       -1.09      8.18 o 
  -7   0  11       13.08       11.73     10.91 o 
  -6   0  11        0.00       -8.73      7.37 o 
  -5   0  11        0.05       10.91      9.28 o 
  -4   0  11        0.00       -1.91      6.27 o 
  -3   0  11        2.04       -8.18      5.46 o 
  -2   0  11      144.41      138.32     15.82 o 
  -1   0  11        5.35        4.64      7.09 o 
   0   0  11        3.08        1.36      7.09 o 
   1   0  11        1.68        2.01      4.04 o 
   2   0  11       17.72       20.73      5.18 o 
   3   0  11        4.21       14.06      5.36 o 
   4   0  11        2.74       -6.55      5.18 o 
   5   0  11        1.90        3.00      7.64 o 
  -6   1  11        1.25        0.00      7.91 o 
  -5   1  11        4.06        4.91      7.64 o 
  -4   1  11        1.97       -4.91      6.00 o 
  -3   1  11       26.61        3.55      6.82 o 
  -2   1  11       30.35       16.64      8.73 o 
  -1   1  11        0.18        3.55      7.09 o 
   0   1  11        8.63        3.82      7.64 o 
   1   1  11        0.15       -0.48      4.00 o 
   2   1  11        5.43       12.95      5.73 o 
   3   1  11        0.81        4.09      6.27 o 
   4   1  11        4.01        8.18      8.18 o 
   5   1  11        0.05       -5.46      7.37 o 
  -6   2  11       14.30        0.00      8.18 o 
  -5   2  11       21.77       26.19     10.91 o 
  -4   2  11        4.79       -5.73      6.55 o 
  -3   2  11        5.32        3.82      7.37 o 
  -2   2  11        0.28       -8.59      5.73 o 
  -1   2  11       14.20        1.91      7.91 o 
   0   2  11       23.09       14.19      8.73 o 
   1   2  11       18.16       22.64      9.28 o 
   2   2  11       11.34       16.65      5.88 o 
   3   2  11        0.42       -0.82      6.27 o 
   4   2  11        1.23        3.82      8.73 o 
   5   2  11        0.03       -1.91      8.73 o 
  -6   3  11        4.32       -1.09      8.18 o 
  -5   3  11        0.77        3.55      7.91 o 
  -4   3  11        6.71        1.91      7.91 o 
  -3   3  11        7.15        4.64      8.18 o 
  -2   3  11        2.51       -0.27      7.64 o 
  -1   3  11        0.01       -1.91      6.55 o 
   0   3  11       14.13        9.28      9.00 o 
   1   3  11        7.29        9.55      7.91 o 
   3   3  11        3.59       -2.46      7.09 o 
   4   3  11        3.33        4.09      7.91 o 
  -6   4  11        0.16        1.91      7.37 o 
  -5   4  11        7.19       16.64      9.55 o 
  -4   4  11        3.62       -0.55      7.37 o 
  -3   4  11        1.32       -9.41      6.27 o 
  -2   4  11       17.35       19.10     10.91 o 
  -1   4  11        5.18        7.64      7.64 o 
   0   4  11        0.93       -3.27      8.18 o 
   2   4  11       22.31       24.55      9.82 o 
   3   4  11        5.46        4.91      8.46 o 
   4   4  11        4.62       14.73     10.91 o 
  -5   5  11        0.01        7.64      8.46 o 
  -4   5  11        6.77        8.18      9.28 o 
  -3   5  11        0.01       -3.82      7.64 o 
  -2   5  11        1.37       -5.18      7.37 o 
  -1   5  11        0.80        0.55      8.18 o 
   0   5  11       35.41       49.65     12.82 o 
   2   5  11        0.33        4.09      7.91 o 
   3   5  11        0.18       10.37      9.82 o 
  -4   6  11        0.46       -7.64      7.09 o 
  -3   6  11        0.00       -2.18      7.64 o 
  -2   6  11        0.02      -11.19      7.91 o 
  -1   6  11        2.90       -5.73      7.91 o 
   2   6  11        1.45        6.55      9.00 o 
  -3   7  11        0.41        3.82     10.64 o 
  -2   7  11        1.39       -1.91     10.09 o 
  -2 -13  12       26.84       24.83      9.00 o 
   1 -13  12        0.30        4.09      7.64 o 
   2 -13  12        0.04       -1.38      6.00 o 
   3 -13  12        2.65        0.50      4.89 o 
  -3 -12  12        2.31        9.55      7.91 o 
  -2 -12  12        1.31        2.73      6.27 o 
   1 -12  12        0.08       -1.09      6.00 o 
   2 -12  12        0.63       -2.73      4.44 o 
   3 -12  12        0.00        5.32      5.28 o 
   4 -12  12        0.33        2.53      5.00 o 
  -4 -11  12        4.10        3.55      7.09 o 
  -3 -11  12        2.96       -5.46      6.27 o 
  -2 -11  12        0.07       -1.09      5.73 o 
   0 -11  12        2.44        9.00      6.27 o 
   1 -11  12        0.70        2.46      5.73 o 
   2 -11  12        4.02        4.33      4.31 o 
   3 -11  12        0.02        5.10      4.34 o 
   4 -11  12        3.37        6.11      5.11 o 
  -4 -10  12        0.09       -8.18      6.55 o 
  -3 -10  12        9.37       -2.46      5.46 o 
  -2 -10  12        0.95        0.27      6.00 o 
  -1 -10  12       14.46       35.74      9.28 o 
   0 -10  12        7.23       -0.55      5.18 o 
   1 -10  12        7.83        7.09      6.00 o 
   2 -10  12        5.10       12.13      4.92 o 
   3 -10  12        4.38        0.00      3.67 o 
   4 -10  12        5.80       13.48      5.30 o 
   5 -10  12       11.57       11.06      6.06 o 
  -5  -9  12        0.26       -4.91      7.37 o 
  -4  -9  12        0.62        3.82      6.82 o 
  -3  -9  12        4.68       -1.91      6.00 o 
  -2  -9  12        4.79       15.01      6.55 o 
  -1  -9  12        3.23        6.38      3.73 o 
   0  -9  12       35.10       44.47     10.09 o 
   1  -9  12        0.20        6.82      5.73 o 
   2  -9  12       75.59       56.48      7.53 o 
   3  -9  12        8.45        1.78      4.04 o 
   4  -9  12       17.94       23.07      6.27 o 
   5  -9  12        0.11        1.10      4.65 o 
  -5  -8  12        1.73       -7.09      7.09 o 
  -4  -8  12        4.11       13.64      7.64 o 
  -3  -8  12        2.53       -2.46      4.91 o 
  -2  -8  12        0.07        5.55      3.80 o 
  -1  -8  12        3.92       -2.38      3.26 o 
   0  -8  12      284.27      359.03     22.92 o 
   1  -8  12       52.05       58.11     11.46 o 
   2  -8  12       58.68       44.10      6.99 o 
   3  -8  12        8.48        8.60      4.42 o 
   4  -8  12        9.09       11.84     10.50 o 
   5  -8  12        0.11        3.97      4.72 o 
  -6  -7  12        0.29        5.18      7.91 o 
  -5  -7  12        2.08        0.27      7.09 o 
  -4  -7  12        8.15        6.82      6.27 o 
  -3  -7  12        7.84        3.50      4.12 o 
  -2  -7  12      142.81      127.88      9.71 o 
  -1  -7  12      321.72      325.82     13.89 o 
   0  -7  12       75.71      106.94     13.91 o 
   1  -7  12       58.00       33.01      8.73 o 
   2  -7  12        1.69        3.21      3.41 o 
   3  -7  12        7.67        9.28      4.42 o 
   4  -7  12        4.11        7.39      4.51 o 
   5  -7  12        2.03        3.68      4.46 o 
   6  -7  12        1.05        2.41      6.07 o 
  -6  -6  12       17.17        7.91      7.09 o 
  -5  -6  12        0.66       -0.82      6.55 o 
  -4  -6  12        2.88       -1.91      5.18 o 
  -3  -6  12        0.00        4.27      4.06 o 
  -2  -6  12      164.56      183.38     11.03 o 
  -1  -6  12      219.71      238.00     11.53 o 
   0  -6  12        4.24        1.36      5.73 o 
   1  -6  12       15.58       21.28      7.91 o 
   2  -6  12        1.64        0.53      3.18 o 
   3  -6  12        0.15        1.22      3.46 o 
   4  -6  12        0.38        3.27      6.27 o 
   5  -6  12        0.38        4.15      4.81 o 
   6  -6  12        2.27        3.86      5.63 o 
  -6  -5  12        4.48       13.91      8.46 o 
  -5  -5  12        8.95        9.82      7.09 o 
  -4  -5  12        2.31       -0.49      3.84 o 
  -3  -5  12        1.02       -0.38      4.91 o 
  -2  -5  12       35.35       40.54     10.37 o 
  -1  -5  12        7.89        7.43      4.00 o 
   0  -5  12       10.22        1.64      5.18 o 
   1  -5  12        0.05        2.73      4.64 o 
   2  -5  12       14.62       11.73      6.82 o 
   3  -5  12        0.05        0.89      3.60 o 
   4  -5  12        2.13        0.68      4.04 o 
   5  -5  12       30.48       20.72      8.18 o 
   6  -5  12        2.31        9.48      6.33 o 
  -6  -4  12        0.08        9.28      7.09 o 
  -5  -4  12        6.25        7.91      6.27 o 
  -4  -4  12        0.63       -2.83      3.73 o 
  -3  -4  12       19.22       11.46      7.37 o 
  -2  -4  12        2.82        0.82      6.27 o 
  -1  -4  12        1.77       -5.73      4.91 o 
   0  -4  12       11.93       18.55      7.91 o 
   1  -4  12        5.76        4.09      5.73 o 
   2  -4  12        2.48       29.62     23.46 o 
   3  -4  12        1.15        3.04      3.93 o 
   4  -4  12       28.44       21.31      6.09 o 
   5  -4  12        2.47        3.90      5.20 o 
   6  -4  12        0.09        0.27      7.91 o 
  -6  -3  12        0.20        6.82      6.82 o 
  -5  -3  12        1.51       -9.82      6.55 o 
  -4  -3  12       10.05        7.64      8.46 o 
  -3  -3  12        0.05       -5.18      6.00 o 
  -2  -3  12       50.54       26.19      9.28 o 
  -1  -3  12        4.72        3.82      6.27 o 
   0  -3  12       10.23        0.82      5.73 o 
   1  -3  12       11.88        6.55      6.27 o 
   2  -3  12        0.02       -0.38      4.37 o 
   3  -3  12       67.15       67.46      8.10 o 
   4  -3  12       87.92       85.56     10.03 o 
   5  -3  12       22.86       24.49      6.68 o 
   6  -3  12       20.52       12.00     10.09 o 
  -6  -2  12        2.38       -9.00      8.46 o 
  -5  -2  12        1.43       -4.64      7.09 o 
  -4  -2  12       50.50       52.11     12.55 o 
  -3  -2  12        0.66        3.27      7.64 o 
  -2  -2  12       17.09        8.73      7.64 o 
  -1  -2  12       51.94       44.20     10.64 o 
   0  -2  12       25.13       22.10      8.18 o 
   1  -2  12       21.89       24.28      8.46 o 
   2  -2  12        2.63       -1.28      3.84 o 
   3  -2  12       38.54       39.72      8.59 o 
   4  -2  12       53.61       52.02      8.20 o 
   5  -2  12       15.82       12.82      9.00 o 
  -6  -1  12        0.36        4.09      8.73 o 
  -5  -1  12        6.87        6.55      8.46 o 
  -4  -1  12      112.39       81.85     14.73 o 
  -3  -1  12       19.81       22.64      9.55 o 
  -2  -1  12        2.27        3.00      7.37 o 
  -1  -1  12        6.09        7.09      7.37 o 
   0  -1  12       66.31      105.04     14.73 o 
   1  -1  12       58.92       60.29     11.46 o 
   2  -1  12        4.92       19.92      5.40 o 
   3  -1  12        2.45        3.68      4.77 o 
   4  -1  12        0.73        7.09      7.91 o 
   5  -1  12        0.29        7.09      8.46 o 
  -6   0  12       12.91        4.09     10.37 o 
  -5   0  12        7.02        3.00      9.28 o 
  -4   0  12       30.72       24.28     10.09 o 
  -3   0  12       39.19       42.56     12.00 o 
  -2   0  12       26.06       18.82      9.00 o 
  -1   0  12        5.09       13.64      8.46 o 
   0   0  12        0.37       -1.09      6.55 o 
   1   0  12        8.13       -1.36      6.55 o 
   2   0  12        1.62        0.21      8.18 o 
   3   0  12        0.06        6.95      6.96 o 
   4   0  12        2.48        5.46      8.18 o 
   5   0  12        0.01       10.09      9.28 o 
  -6   1  12        0.00       -9.82      7.37 o 
  -5   1  12        0.30       -7.91      6.82 o 
  -4   1  12        0.00       -5.73      7.37 o 
  -3   1  12        0.25       -8.59      5.73 o 
  -2   1  12        0.79        3.27      7.91 o 
  -1   1  12        9.38        3.00      7.64 o 
   0   1  12        0.93        4.64      8.18 o 
   1   1  12        0.14        2.18      7.09 o 
   2   1  12        5.62        2.98      4.72 o 
   3   1  12        2.78        3.27      6.82 o 
   4   1  12        0.89        3.82      7.91 o 
   5   1  12        0.24       -4.91      7.91 o 
  -6   2  12        2.18        2.73      9.55 o 
  -5   2  12        0.77       -3.27      7.64 o 
  -4   2  12        5.61       -2.18      7.37 o 
  -3   2  12        0.75        6.27      8.46 o 
  -2   2  12        0.15       -5.73      7.09 o 
  -1   2  12        4.27       -3.82      7.64 o 
   0   2  12        3.91       13.10      9.00 o 
   1   2  12        7.66        5.46      8.18 o 
   2   2  12        3.57        5.76      5.43 o 
   3   2  12        0.07        0.82      7.91 o 
   4   2  12        0.41        8.18      9.55 o 
  -5   3  12        3.44        0.82      8.73 o 
  -4   3  12       15.81       18.28     10.64 o 
  -3   3  12        0.02        1.36      8.73 o 
  -2   3  12        0.41       -1.36      7.37 o 
  -1   3  12        5.58       -6.82      6.82 o 
   0   3  12        0.83        4.37      7.64 o 
   1   3  12       27.79       35.19     10.37 o 
   3   3  12        0.21        4.37      9.00 o 
   4   3  12        0.11       -4.91      8.73 o 
  -5   4  12        6.14        9.28     10.91 o 
  -4   4  12       14.90       14.46     10.64 o 
  -3   4  12        2.54        7.37      9.28 o 
  -2   4  12        0.00       -9.00      6.00 o 
  -1   4  12        7.29       17.46     10.09 o 
   0   4  12        0.32        1.64      8.18 o 
   3   4  12        4.68        9.55     10.91 o 
  -4   5  12        3.53       -6.82      8.73 o 
  -3   5  12        0.51       -1.36      8.18 o 
  -2   5  12        1.00        9.55     10.37 o 
  -1   5  12       10.52        3.55      9.82 o 
   0   5  12        0.31       -3.82      8.73 o 
  -3   6  12        0.25       -4.64      9.00 o 
  -2   6  12        0.46      -11.87      7.91 o 
  -1   6  12        1.45        3.82     10.37 o 
   1 -13  13        2.45       12.00      9.00 o 
   2 -13  13        6.81        5.34      5.39 o 
  -3 -12  13        7.40        1.64      7.91 o 
  -2 -12  13        0.89        3.27      6.82 o 
   1 -12  13        6.50       13.64      7.91 o 
   2 -12  13        8.55       13.85      6.82 o 
   3 -12  13        0.39        0.30      4.91 o 
  -3 -11  13        0.59       -3.82      6.82 o 
  -2 -11  13        1.24        7.91      7.09 o 
   0 -11  13        1.76        4.09      6.27 o 
   1 -11  13        2.66        3.27      6.55 o 
   2 -11  13        0.24       13.69      5.43 o 
   3 -11  13        0.32       10.42      5.50 o 
   4 -11  13        0.58       -2.79      4.51 o 
  -4 -10  13        1.81       -3.27      6.55 o 
  -3 -10  13        0.80       -5.73      6.55 o 
  -2 -10  13        1.08       -1.64      6.00 o 
  -1 -10  13       10.13       17.73      7.64 o 
   0 -10  13       10.45        7.91      5.73 o 
   1 -10  13        0.09        1.64      5.18 o 
   2 -10  13        0.02        5.52      3.92 o 
   3 -10  13        2.07        5.84      4.70 o 
   4 -10  13        8.63        3.75      4.72 o 
  -5  -9  13        0.06       -2.18      7.91 o 
  -4  -9  13        1.36        0.82      6.55 o 
  -3  -9  13        4.78       13.37      7.37 o 
  -2  -9  13        2.67        4.09      6.27 o 
  -1  -9  13       11.40        8.73      6.00 o 
   0  -9  13        1.36        2.18      5.73 o 
   1  -9  13       55.09       59.75     12.28 o 
   2  -9  13        7.93        2.17      4.00 o 
   3  -9  13        0.10        0.41      3.76 o 
   4  -9  13       11.90       13.35      5.69 o 
   5  -9  13       13.66        1.30      4.72 o 
  -5  -8  13        0.56       -3.00      7.09 o 
  -4  -8  13        0.35       -0.82      6.27 o 
  -3  -8  13        1.38       -7.37      4.91 o 
  -2  -8  13        6.31        6.32      4.19 o 
  -1  -8  13       19.77       18.28      7.37 o 
   0  -8  13      234.08      225.89     18.55 o 
   1  -8  13       89.25       90.03     13.64 o 
   2  -8  13        1.62        2.27      3.73 o 
   3  -8  13        0.00        2.04      4.12 o 
   4  -8  13       16.62       14.73      5.57 o 
   5  -8  13        0.00        3.25      4.92 o 
  -5  -7  13        2.22        1.09      6.55 o 
  -4  -7  13        5.37        5.46      6.27 o 
  -3  -7  13       17.79        4.95      4.50 o 
  -2  -7  13        4.07       -0.41      3.67 o 
  -1  -7  13       17.76       22.64      8.46 o 
   0  -7  13       96.36      109.40     14.46 o 
   1  -7  13        0.06       -0.27      4.64 o 
   2  -7  13       39.96       40.92     10.09 o 
   3  -7  13        9.10       15.79      5.39 o 
   4  -7  13        1.29        8.56      7.23 o 
   5  -7  13        2.29        0.14      4.44 o 
  -5  -6  13        0.01       -2.73      5.73 o 
  -4  -6  13        3.85        1.91      5.73 o 
  -3  -6  13        3.01        1.94      3.95 o 
  -2  -6  13      177.27      175.03     24.96 o 
  -1  -6  13        0.49        3.00      6.00 o 
   0  -6  13       47.16       34.92      9.82 o 
   1  -6  13       18.35       10.37      6.55 o 
   2  -6  13        4.26       -1.64      5.18 o 
   3  -6  13        5.47       23.46      9.00 o 
   4  -6  13        0.00       -0.82      6.00 o 
   5  -6  13        1.13       -0.78      5.87 o 
  -6  -5  13        0.00        1.09      6.27 o 
  -5  -5  13        0.43       15.28      7.09 o 
  -4  -5  13        8.36       14.60      5.30 o 
  -3  -5  13        0.08        6.18      4.26 o 
  -2  -5  13        0.29       -1.19      3.47 o 
  -1  -5  13       67.80       68.48     12.28 o 
   0  -5  13        9.05       13.64      7.37 o 
   1  -5  13        2.77       10.91      6.55 o 
   2  -5  13        0.00       -3.27      5.18 o 
   3  -5  13        5.64        7.09      4.82 o 
   4  -5  13        0.26        6.39      4.72 o 
   5  -5  13        0.00        2.04      5.00 o 
  -6  -4  13        2.66       11.73      7.37 o 
  -5  -4  13        5.83        7.10     10.91 o 
  -4  -4  13        5.28       -2.73      7.64 o 
  -3  -4  13        2.41        1.36      7.91 o 
  -2  -4  13        8.42        2.73      6.82 o 
  -1  -4  13       25.22       27.55      9.55 o 
   0  -4  13        2.25        7.64      6.82 o 
   1  -4  13       12.17       11.73      6.82 o 
   2  -4  13        0.27        7.64      6.00 o 
   3  -4  13        3.63        1.01      6.68 o 
   4  -4  13        7.18       10.22      5.58 o 
   5  -4  13        9.64       14.21      6.16 o 
  -6  -3  13        0.26        7.37      6.82 o 
  -5  -3  13        2.99       -7.91      7.37 o 
  -4  -3  13       22.96       22.64      9.82 o 
  -3  -3  13       13.06       10.09      8.73 o 
  -2  -3  13        1.40       -1.09      6.27 o 
  -1  -3  13        0.02       -3.27      6.55 o 
   0  -3  13        1.49       10.09      7.09 o 
   1  -3  13        0.46        0.00      5.73 o 
   2  -3  13       41.19       47.74     11.19 o 
   3  -3  13       14.64       19.78      5.58 o 
   4  -3  13        4.50        4.13      4.72 o 
   5  -3  13       13.17       15.01      9.82 o 
  -6  -2  13        0.00      -12.28      8.18 o 
  -5  -2  13       17.63       -7.64      7.91 o 
  -4  -2  13        0.11       -9.00      6.00 o 
  -3  -2  13        2.46       -0.55      7.37 o 
  -2  -2  13        0.45        3.27      7.09 o 
  -1  -2  13        6.61        6.00      7.64 o 
   0  -2  13        4.09       -1.64      6.27 o 
   1  -2  13       13.32       10.64      7.09 o 
   2  -2  13        8.94       10.91      7.64 o 
   3  -2  13       21.84       28.80      6.53 o 
   4  -2  13        6.99        4.59      5.11 o 
   5  -2  13        8.02       10.64      8.18 o 
  -6  -1  13        1.23       -7.91      9.55 o 
  -5  -1  13        4.94        4.37      8.73 o 
  -4  -1  13       50.23       28.65     11.46 o 
  -3  -1  13        0.20       -9.00      6.00 o 
  -2  -1  13        0.54       -7.09      6.00 o 
  -1  -1  13        1.04       -9.82      7.64 o 
   0  -1  13        8.56       10.09      8.46 o 
   1  -1  13        6.16       29.74      9.55 o 
   2  -1  13       10.10       18.01      7.64 o 
   3  -1  13        2.41        7.33      4.89 o 
   4  -1  13        1.52        3.55      8.18 o 
   5  -1  13        1.43       -2.73      7.91 o 
  -6   0  13        0.02       -2.18      8.73 o 
  -5   0  13        0.46       -6.27      7.91 o 
  -4   0  13       40.87       37.92     13.10 o 
  -3   0  13        0.35      -10.23      6.82 o 
  -2   0  13       20.05       13.91      9.82 o 
  -1   0  13        0.89       -3.55      7.09 o 
   0   0  13        4.15        9.28      7.91 o 
   1   0  13        3.21        0.82      6.55 o 
   2   0  13        6.45        5.46      6.55 o 
   3   0  13        0.00        3.60      5.09 o 
   4   0  13        1.03       12.00      9.28 o 
  -5   1  13        0.20        9.55      9.82 o 
  -4   1  13        0.94      -11.05      7.37 o 
  -3   1  13        1.00       -4.37      7.91 o 
  -2   1  13        5.77       10.37      9.00 o 
  -1   1  13        3.69        4.37      8.46 o 
   0   1  13        0.00       -4.64      7.64 o 
   1   1  13        1.29       -6.00      6.27 o 
   2   1  13        6.14       13.64      7.64 o 
   3   1  13        3.04       -5.18      7.09 o 
   4   1  13        0.00       -1.91      9.55 o 
  -5   2  13        2.23      -10.64      7.09 o 
  -4   2  13        0.37        0.82      8.18 o 
  -3   2  13        0.00       -8.46      7.37 o 
  -2   2  13       11.54       18.82     11.19 o 
  -1   2  13        2.56        1.36      8.46 o 
   0   2  13        2.23       -8.73      7.64 o 
   1   2  13        4.48        0.82      7.37 o 
  -5   3  13       10.36        0.27      9.55 o 
  -4   3  13        0.27       -4.09      8.46 o 
  -3   3  13        0.69       -2.73      9.00 o 
  -2   3  13       11.63       -1.09      8.73 o 
  -1   3  13        0.12       -7.64      7.37 o 
   0   3  13        0.04       -5.18      8.18 o 
   1   3  13       10.95       -1.91      8.18 o 
  -4   4  13        0.06       -3.82      9.55 o 
  -3   4  13        0.71       -0.27      9.55 o 
  -2   4  13        2.50       -9.00      8.46 o 
  -1   4  13        0.37       -2.18      9.55 o 
   0   4  13        0.04       -9.00      9.28 o 
  -3   5  13        0.04       -2.18      9.55 o 
  -2   5  13        1.98        9.82     10.91 o 
  -1   5  13        4.06       10.37     11.73 o 
   1 -13  14       21.02       13.91      9.82 o 
   0 -12  14        7.15       32.19     10.64 o 
   1 -12  14        0.66        4.64      6.55 o 
   2 -12  14        7.96       11.73      8.73 o 
   3 -12  14        1.07        1.84      5.30 o 
  -3 -11  14        5.08       15.82      8.73 o 
   0 -11  14        1.09        3.00      6.55 o 
   1 -11  14        3.17       13.10      7.09 o 
   2 -11  14        0.79        5.18      6.82 o 
   3 -11  14        0.18        0.34      5.18 o 
  -4 -10  14       14.13       17.73      9.82 o 
  -3 -10  14        8.01        7.37      8.18 o 
  -1 -10  14        2.34        7.09      6.55 o 
   0 -10  14        1.39       13.10      7.09 o 
   1 -10  14        3.85        6.27      6.55 o 
   2 -10  14        0.11       -1.64      6.27 o 
   3 -10  14        2.38        8.97      5.00 o 
   4 -10  14        2.27       13.69     12.28 o 
  -4  -9  14        0.77       -7.09      6.55 o 
  -3  -9  14        7.46        0.82      6.27 o 
  -2  -9  14        1.81        9.00      6.82 o 
  -1  -9  14        3.20        3.27      4.64 o 
   0  -9  14        1.21        0.82      6.00 o 
   1  -9  14        6.20        3.82      5.73 o 
   2  -9  14       10.17       14.46      7.91 o 
   3  -9  14        9.97       17.62      6.96 o 
   4  -9  14        5.73        0.22      4.72 o 
  -4  -8  14        1.80       -4.37      6.27 o 
  -3  -8  14        2.06        1.64      6.27 o 
  -2  -8  14        2.99        7.37      6.27 o 
  -1  -8  14       10.90       16.91      7.37 o 
   0  -8  14        2.03        0.27      5.18 o 
   1  -8  14        3.68        3.27      5.73 o 
   2  -8  14        0.22        7.91      6.27 o 
   3  -8  14        6.44        6.95      5.73 o 
   4  -8  14       13.15       10.44      5.39 o 
  -5  -7  14        0.03        2.18      6.82 o 
  -4  -7  14        6.81        5.73      7.09 o 
  -3  -7  14       12.01        7.17      5.00 o 
  -2  -7  14        0.54        3.48      4.23 o 
  -1  -7  14        9.63       15.55      7.91 o 
   0  -7  14        7.16        1.64      5.73 o 
   1  -7  14      119.37       78.84     13.10 o 
   2  -7  14       33.55       33.28      9.82 o 
   3  -7  14        7.80        8.12      5.32 o 
   4  -7  14        6.65       13.59      6.14 o 
   5  -7  14        5.08       10.30      5.78 o 
  -5  -6  14        0.44        3.00      6.55 o 
  -4  -6  14        0.02        0.82      6.00 o 
  -3  -6  14       25.16       31.58      6.65 o 
  -2  -6  14        0.73       -0.79      3.80 o 
  -1  -6  14      111.13       96.85     14.46 o 
   0  -6  14       28.38       39.29     10.64 o 
   1  -6  14       12.20        1.09      5.46 o 
   2  -6  14        0.06        2.18      6.00 o 
   3  -6  14        1.54        4.35      4.32 o 
   4  -6  14        0.00        7.09      7.09 o 
   5  -6  14        0.02       10.64      9.00 o 
  -5  -5  14        4.43        6.55      7.09 o 
  -4  -5  14        6.48        3.24      5.32 o 
  -3  -5  14        2.22        8.21      5.59 o 
  -2  -5  14       26.82       33.97      6.36 o 
  -1  -5  14      152.61      166.69     18.28 o 
   0  -5  14       10.94       13.37      7.37 o 
   1  -5  14        3.60       10.37      7.09 o 
   2  -5  14        0.03        8.73      6.27 o 
   3  -5  14        5.50       15.55      8.18 o 
   4  -5  14        0.00        5.96      5.11 o 
   5  -5  14        0.18       12.95      6.29 o 
  -5  -4  14        2.35       -1.04      8.46 o 
  -4  -4  14        6.37       14.46      9.00 o 
  -3  -4  14        1.11       -6.55      6.82 o 
  -2  -4  14        7.82        7.64      8.46 o 
  -1  -4  14       27.74       34.92     10.64 o 
   0  -4  14        7.45        9.55      7.64 o 
   1  -4  14        0.16        8.73      7.09 o 
   2  -4  14        0.10        7.91      6.55 o 
   3  -4  14        0.00        4.91      6.82 o 
   4  -4  14        4.39        8.09      5.28 o 
   5  -4  14        0.00        4.55      5.50 o 
  -5  -3  14        4.48        7.09      9.55 o 
  -4  -3  14        8.31        6.00      9.55 o 
  -3  -3  14        0.17       -3.00      7.64 o 
  -2  -3  14        1.42        6.82      7.91 o 
  -1  -3  14        2.27       -3.82      5.46 o 
   0  -3  14        0.01       20.73      8.46 o 
   1  -3  14        0.05        9.28      6.82 o 
   2  -3  14        5.45        6.00      7.09 o 
   3  -3  14        2.71        6.27      6.27 o 
   4  -3  14        0.15        7.27      5.28 o 
  -5  -2  14        1.50       -4.37      9.28 o 
  -4  -2  14        0.73       -9.28      7.37 o 
  -3  -2  14        0.61       -4.64      7.37 o 
  -2  -2  14        5.88       -7.64      6.82 o 
  -1  -2  14       29.31       24.01     10.09 o 
   0  -2  14        4.81       -5.18      6.55 o 
   1  -2  14        0.07        8.46      7.64 o 
   2  -2  14        5.60        2.73      6.82 o 
   3  -2  14        0.06       13.64      6.82 o 
   4  -2  14       29.98       54.88      9.36 o 
  -5  -1  14       10.68        1.36     10.09 o 
  -4  -1  14        0.25       -5.73      8.18 o 
  -3  -1  14       16.82       25.64     10.91 o 
  -2  -1  14        0.48       -9.82      7.09 o 
  -1  -1  14        4.26        3.55      8.73 o 
   0  -1  14       19.18        6.55      8.46 o 
   1  -1  14        0.04        1.09      7.09 o 
   2  -1  14        3.24       13.91      7.64 o 
   3  -1  14        2.88       23.74      8.73 o 
   4  -1  14        0.32       -1.91      8.46 o 
  -5   0  14        2.19        9.82     10.91 o 
  -4   0  14        4.22        2.46      9.28 o 
  -3   0  14       27.86       26.19     11.46 o 
  -2   0  14        2.56        1.36      7.91 o 
  -1   0  14        0.03      -10.09      7.09 o 
   0   0  14        4.00        0.27      7.64 o 
   1   0  14       22.72       31.10     10.64 o 
   2   0  14        5.53        5.46      6.82 o 
   4   0  14        0.24        5.73      9.28 o 
  -5   1  14        1.92       -9.28      8.46 o 
  -4   1  14        0.43       -1.64      9.00 o 
  -3   1  14        1.28        0.82      9.28 o 
  -2   1  14        8.82        4.91      8.73 o 
  -1   1  14        1.83       16.37     10.09 o 
   0   1  14        0.17        8.18      9.55 o 
   1   1  14        3.05        1.91      7.09 o 
   2   1  14        1.92        6.55      7.91 o 
  -4   2  14        0.55        2.73      9.55 o 
  -3   2  14        2.92       -0.27     10.09 o 
  -2   2  14        3.69       -5.18      8.46 o 
  -1   2  14        0.14       -1.64      8.18 o 
   0   2  14        0.02        9.55      9.00 o 
   1   2  14        0.34       -1.64      7.37 o 
  -4   3  14        2.86      -13.10      8.73 o 
  -3   3  14        0.08        5.18      9.82 o 
  -2   3  14        0.23      -12.69      8.46 o 
  -1   3  14        2.03        8.46     10.37 o 
   0   3  14        2.58       -2.73      9.00 o 
  -3   4  14        0.42       -2.18     10.37 o 
  -2   4  14        0.89      -13.37      9.28 o 
  -1   4  14        1.23       22.10     11.73 o 
   0   4  14        0.16       10.09     10.37 o 
   0 -12  15        8.65       19.64      9.28 o 
   1 -12  15        0.21       -1.09      7.09 o 
   0 -11  15        5.55        4.37      6.82 o 
   1 -11  15        0.92        8.18      6.82 o 
   2 -11  15        1.81       10.64      7.64 o 
   3 -11  15        0.09       11.19      8.73 o 
  -3 -10  15        6.15       -1.64      7.37 o 
  -1 -10  15        0.09        8.18      6.82 o 
   0 -10  15        0.38        2.73      6.00 o 
   1 -10  15        0.97       19.10      8.18 o 
   2 -10  15        0.90       15.01      7.37 o 
   3 -10  15        0.89        5.46      6.55 o 
  -3  -9  15        0.01        1.91      7.37 o 
  -2  -9  15        0.11        1.09      5.73 o 
  -1  -9  15        0.25        2.46      5.73 o 
   0  -9  15        4.15       12.55      7.09 o 
   1  -9  15        0.21        7.37      5.46 o 
   2  -9  15        1.79        3.82      5.73 o 
   3  -9  15        5.33        2.18      6.55 o 
   4  -9  15        0.73        4.05      5.24 o 
  -4  -8  15        0.56        3.00      7.37 o 
  -3  -8  15        8.07       17.46      7.64 o 
  -2  -8  15        5.86       14.46      7.64 o 
  -1  -8  15       10.97        8.46      7.09 o 
   0  -8  15       34.24       17.73      7.37 o 
   1  -8  15        5.26        6.82      6.82 o 
   2  -8  15       11.46       16.91      7.91 o 
   3  -8  15        2.95       10.91      7.64 o 
   4  -8  15        3.08        4.85      5.28 o 
  -4  -7  15        0.91       -2.18      6.82 o 
  -3  -7  15        0.13        1.99      8.59 o 
  -2  -7  15        1.87       14.73      7.91 o 
  -1  -7  15        3.94       10.64      6.82 o 
   0  -7  15       23.98       35.47     10.91 o 
   1  -7  15      153.47      169.15     19.64 o 
   2  -7  15       31.75       36.83     10.09 o 
   3  -7  15        0.18        2.46      6.82 o 
   4  -7  15        0.04       14.19      9.00 o 
  -5  -6  15        0.36       -2.46      7.09 o 
  -4  -6  15        2.21        3.91      5.17 o 
  -3  -6  15        4.36        2.68      4.44 o 
  -2  -6  15       21.76       23.19      9.82 o 
  -1  -6  15        5.69       12.28      8.46 o 
   0  -6  15        0.51        1.36      6.27 o 
   1  -6  15       22.41       22.10      8.73 o 
   2  -6  15        4.01       -0.27      6.55 o 
   3  -6  15        2.05        8.73      7.09 o 
   4  -6  15        0.10        1.36      6.82 o 
  -5  -5  15        1.52        9.55      7.37 o 
  -4  -5  15        0.01       -1.09     11.46 o 
  -3  -5  15        0.00        5.69      4.64 o 
  -2  -5  15       32.09       35.47     11.19 o 
  -1  -5  15       96.82       92.76     15.01 o 
   0  -5  15        0.59        4.37      6.55 o 
   1  -5  15        0.00        4.37      7.09 o 
   2  -5  15        4.04       15.01      7.91 o 
   3  -5  15        2.97        5.46      7.64 o 
   4  -5  15        2.42       13.64      8.18 o 
  -5  -4  15        0.31       11.29      6.21 o 
  -4  -4  15        0.01        1.64      8.73 o 
  -3  -4  15        3.43       13.37     10.09 o 
  -2  -4  15       22.75       12.00      8.46 o 
  -1  -4  15        6.69        1.91      7.37 o 
   0  -4  15       15.15       23.19      8.73 o 
   1  -4  15        1.21        9.55      7.91 o 
   2  -4  15        0.93        9.82      7.09 o 
   3  -4  15        0.20       11.73      7.91 o 
   4  -4  15        0.01        7.09      8.46 o 
  -5  -3  15        5.84        3.27     10.37 o 
  -4  -3  15        0.13      -11.05      7.37 o 
  -3  -3  15        3.67        1.91      8.18 o 
  -2  -3  15        1.04       -7.91      6.27 o 
  -1  -3  15        2.51       -4.37      6.27 o 
   0  -3  15       20.84       22.92      9.55 o 
   1  -3  15        3.64        8.73      7.37 o 
   2  -3  15        0.72       10.91      8.46 o 
   3  -3  15        1.34        5.18      7.91 o 
   4  -3  15        0.40       15.82      8.46 o 
  -5  -2  15        0.05      -12.28      8.73 o 
  -4  -2  15        1.31       -4.64      8.46 o 
  -3  -2  15        2.24       -9.82      6.55 o 
  -2  -2  15        0.26        6.27      9.00 o 
  -1  -2  15        9.70        9.00      8.73 o 
   0  -2  15        0.17        1.36      7.64 o 
   1  -2  15        1.47       12.82      8.46 o 
   2  -2  15        3.11        7.91      7.37 o 
   3  -2  15       22.01       37.65     10.37 o 
  -5  -1  15        3.84       -5.73      9.28 o 
  -4  -1  15       16.22       -6.55      9.00 o 
  -3  -1  15        0.34       -5.73      7.64 o 
  -2  -1  15        0.14       -7.91      7.09 o 
  -1  -1  15        6.27       -2.18      8.18 o 
   0  -1  15        0.13        1.91      7.37 o 
   1  -1  15        0.47        4.37      7.09 o 
   2  -1  15        2.42       14.73      8.18 o 
   3  -1  15        0.10       20.19      9.00 o 
  -4   0  15        2.27        4.37      9.55 o 
  -3   0  15       27.01       43.38     14.73 o 
  -2   0  15        0.06      -11.46      7.64 o 
  -1   0  15        1.29       -4.64      7.91 o 
   0   0  15        2.32        6.55      8.73 o 
   1   0  15        0.04       -1.91      7.37 o 
   2   0  15        0.26        9.00      7.91 o 
  -4   1  15        0.40        8.18     11.19 o 
  -3   1  15       16.37       17.46     12.28 o 
  -2   1  15        0.01       -9.41      6.27 o 
  -1   1  15        3.00        6.27     10.37 o 
   0   1  15        1.80       -2.46      9.00 o 
   1   1  15        3.20       -2.73      7.64 o 
  -3   2  15        0.10       -5.46     10.64 o 
  -2   2  15        0.06       14.19     11.73 o 
  -1   2  15        0.28        3.27      9.55 o 
   0   2  15        0.02        2.73      9.28 o 
   1   2  15        0.91        1.09      8.46 o 
  -2   3  15        0.66       -9.00     10.91 o 
  -1   3  15        1.37        3.00     11.46 o 
   0   3  15        0.01       -4.09      9.82 o 
   0 -11  16        0.47       25.92      9.55 o 
   1 -11  16        0.10       12.82      7.37 o 
  -1 -10  16        1.82       11.46      7.64 o 
   0 -10  16        0.00        2.73      6.27 o 
   1 -10  16        0.00        2.73      6.82 o 
   2 -10  16        2.15       12.00      7.64 o 
  -2  -9  16        2.03        6.82      7.37 o 
  -1  -9  16        0.02        4.09      6.55 o 
   0  -9  16        1.87        9.82      6.55 o 
   1  -9  16        1.82        7.37      6.82 o 
   2  -9  16        0.16        6.27      6.82 o 
   3  -9  16        0.19       10.09      7.64 o 
  -2  -8  16        1.20       15.28      8.18 o 
  -1  -8  16        5.45        3.00      6.55 o 
   0  -8  16        7.48        7.09      7.09 o 
   1  -8  16        2.12        6.55      6.82 o 
   2  -8  16        2.97       11.46      7.09 o 
   3  -8  16        0.19       10.09      8.46 o 
  -4  -7  16        0.29        4.64      7.64 o 
  -3  -7  16        5.05        8.46      7.37 o 
  -2  -7  16        1.92       23.46      9.55 o 
  -1  -7  16        0.07        7.37      6.82 o 
   0  -7  16       66.23      100.12     16.37 o 
   1  -7  16       11.94        1.91      6.27 o 
   2  -7  16        0.80        4.64      6.55 o 
   3  -7  16        0.15       22.64      9.55 o 
  -4  -6  16        3.61       -0.86      8.05 o 
  -3  -6  16        1.74        6.82      8.18 o 
  -2  -6  16        6.71        0.82      7.37 o 
  -1  -6  16        1.88        2.73      6.27 o 
   0  -6  16        8.78        4.64      6.55 o 
   1  -6  16       11.00       11.73      8.18 o 
   2  -6  16       12.53       19.37      9.00 o 
   3  -6  16        3.10        8.18      7.09 o 
  -4  -5  16        0.52       -3.68      7.09 o 
  -3  -5  16        1.15       -1.36      7.64 o 
  -2  -5  16       30.84       32.74     11.73 o 
  -1  -5  16        0.51       10.09      8.18 o 
   0  -5  16       11.89       10.91      7.91 o 
   1  -5  16        0.01       13.91      8.18 o 
   2  -5  16        6.04       13.37      7.64 o 
   3  -5  16        2.52        3.00      7.91 o 
  -4  -4  16        0.00        3.83      5.31 o 
  -3  -4  16        0.11       -9.41      6.27 o 
  -2  -4  16        0.02        2.46      8.46 o 
  -1  -4  16       18.54       20.46     10.09 o 
   0  -4  16       14.03       28.65     10.64 o 
   1  -4  16        1.49       13.37      9.00 o 
   2  -4  16        0.33        3.82      7.09 o 
   3  -4  16        0.16       22.37      9.82 o 
  -4  -3  16        2.23      -10.09      7.91 o 
  -3  -3  16        0.79       -4.37      8.46 o 
  -2  -3  16        0.10       -7.91      7.64 o 
  -1  -3  16       19.29       15.82      9.00 o 
   0  -3  16        9.82       24.01     11.19 o 
   1  -3  16        1.22        9.55      7.91 o 
   2  -3  16        0.11        8.73      7.91 o 
   3  -3  16        0.09       16.37      8.73 o 
  -4  -2  16        8.26       21.55     12.55 o 
  -3  -2  16        1.39       16.91     11.73 o 
  -2  -2  16        1.28        2.73      9.00 o 
  -1  -2  16        0.34        4.37      8.18 o 
   0  -2  16        0.27       -0.55      7.09 o 
   1  -2  16        2.13        2.46      8.18 o 
   2  -2  16        2.09        9.28      7.09 o 
   3  -2  16        0.09        9.82      8.46 o 
  -4  -1  16        1.85        3.82     10.09 o 
  -3  -1  16        1.26        1.36      9.82 o 
  -2  -1  16        0.14      -10.09      8.18 o 
  -1  -1  16        1.05       -3.27      7.91 o 
   0  -1  16        3.54       10.09      9.00 o 
   1  -1  16        1.88        2.73      8.46 o 
   2  -1  16        0.00       13.64      9.00 o 
  -3   0  16        0.00       -5.73      8.73 o 
  -2   0  16        2.76       -4.37      8.73 o 
  -1   0  16        0.02        4.09      9.28 o 
   0   0  16        0.70       -3.00      8.18 o 
   1   0  16        0.54       12.28      8.73 o 
   2   0  16        0.54       17.46      9.28 o 
  -2   1  16        4.91       -1.64      9.00 o 
  -1   1  16        0.26        9.00     10.91 o 
   0   1  16        0.40        7.64     10.09 o 
   1   1  16        0.68       14.46     10.64 o 
   0 -10  17        3.74        8.73      7.91 o 
  -2  -9  17        0.03        4.37      7.37 o 
  -1  -9  17        2.37        9.00      7.09 o 
   0  -9  17        1.97       19.10      8.46 o 
   1  -9  17        0.66        9.82      7.09 o 
  -2  -8  17        0.01       17.46      8.18 o 
  -1  -8  17        0.10       10.09      7.64 o 
   0  -8  17        0.34        5.18      6.00 o 
   1  -8  17        0.14        2.18      6.27 o 
   2  -8  17        0.15       12.55      6.55 o 
  -3  -7  17        0.06        7.09      8.18 o 
  -2  -7  17        3.28       20.19      9.82 o 
  -1  -7  17        0.33       -1.09      6.82 o 
   0  -7  17        9.15       10.09      9.00 o 
   1  -7  17        7.36        5.46      6.27 o 
   2  -7  17        4.83        7.91      7.91 o 
  -3  -6  17        8.64       -0.55      7.37 o 
  -2  -6  17        0.12        5.73      7.91 o 
  -1  -6  17        0.02       -5.73      6.55 o 
   0  -6  17        3.97       27.28      9.82 o 
   1  -6  17        8.92       21.55      9.55 o 
   2  -6  17       38.39       67.66     15.01 o 
  -3  -5  17        3.96        5.46      8.46 o 
  -2  -5  17        2.25        7.37      8.46 o 
  -1  -5  17       15.72       21.01      9.55 o 
   0  -5  17        0.05        0.27      6.55 o 
   1  -5  17        0.21        7.91      7.91 o 
   2  -5  17        0.00        7.91      7.64 o 
  -3  -4  17        0.00       -1.09      8.46 o 
  -2  -4  17        5.31        6.82      7.91 o 
  -1  -4  17       26.27       35.74     12.28 o 
   0  -4  17        4.52       24.83     10.09 o 
   1  -4  17        0.32       14.73      9.00 o 
   2  -4  17        0.55        3.55      7.91 o 
  -3  -3  17        0.21       12.00     10.64 o 
  -2  -3  17        2.14        2.46      9.55 o 
  -1  -3  17       20.60       19.10     10.37 o 
   0  -3  17        0.72       18.28      9.82 o 
   1  -3  17        1.15       21.01      9.82 o 
   2  -3  17        0.92       13.10      9.28 o 
  -3  -2  17        1.51       -1.09      9.55 o 
  -2  -2  17        0.00       10.64      9.55 o 
  -1  -2  17        1.81        5.46      8.73 o 
   0  -2  17        0.02       14.19      9.55 o 
   1  -2  17        1.94       27.28     11.19 o 
  -2  -1  17        0.29       -0.55     10.09 o 
  -1  -1  17        0.47       -8.18      8.18 o 
   0  -1  17        6.08       16.10     10.37 o 
  -1  -7  18        2.12        5.18      7.09 o 
   0  -7  18        4.84       10.37      8.46 o 
  -1  -6  18        0.12        2.18      8.73 o 
   0  -6  18        1.08       16.64      8.18 o 
  -1  -5  18        1.54        3.27      7.91 o 
   0  -5  18        0.98       12.82      8.18 o 
  -1  -4  18        7.30        9.55      9.55 o 
   0  -4  18        0.89       17.73     11.46 o 
                                                 
